# Supplementary material for: (Z)-Ethyl 2-(4-chloro­phen­yl)-3-[(2,4-difluoro­phen­yl)amino]­prop-2-enoate
Source: Acta Crystallogr Sect E Struct Rep Online. 2010 Oct 31;66(Pt 11):o3016. doi: 10.1107/S1600536810043801 (PMC3009196; doi:10.1107/S1600536810043801)
Supplement: Supplementary file 2 [file e-66-o3016-Isup2.hkl]

# 
# h,k,l, Fc-squared, Fo-squared, sigma(Fo-squared) and status flag 
# 
data_I
_shelx_title ' X in P2(1)/c' 
_shelx_refln_list_code          4 
_shelx_F_calc_maximum      203.58 
_exptl_crystal_F_000       696.00 
_reflns_d_resolution_high  0.8331 
 
loop_ 
 _symmetry_equiv_pos_as_xyz 
 'x, y, z' 
 '-x, y+1/2, -z+1/2' 
 '-x, -y, -z' 
 'x, -y-1/2, z-1/2' 
 
_cell_length_a    16.2760 
_cell_length_b     7.5030 
_cell_length_c    13.8120 
_cell_angle_alpha  90.000 
_cell_angle_beta  111.110 
_cell_angle_gamma  90.000 
 
_shelx_F_squared_multiplier     1.000 
 
loop_ 
 _refln_index_h 
 _refln_index_k 
 _refln_index_l 
 _refln_F_squared_calc 
 _refln_F_squared_meas 
 _refln_F_squared_sigma 
 _refln_observed_status 
   1   0   0     1636.32     1379.88     16.63 o 
   2   0   0      444.94      384.96      5.88 o 
   3   0   0     1872.75     1796.48     22.56 o 
   4   0   0       32.65       41.01      3.95 o 
   5   0   0       39.92       40.47      4.17 o 
   6   0   0     1844.01     1677.02     47.51 o 
   7   0   0     1679.67     1568.59     21.83 o 
   8   0   0       41.94       42.26      7.82 o 
   9   0   0     2147.16     1994.57     28.94 o 
  10   0   0      493.57      507.62     16.41 o 
  11   0   0     1565.92     1464.91     28.76 o 
  12   0   0      758.14      791.00     25.61 o 
  13   0   0        3.79        1.84      7.68 o 
  14   0   0       89.49      104.25     27.25 o 
  15   0   0       73.48       58.03     10.91 o 
  16   0   0      240.47      267.41     37.22 o 
  17   0   0       16.76       14.30     16.55 o 
  18   0   0       66.20       68.90     11.10 o 
   1   1   0      509.49      559.48      7.34 o 
   2   1   0     1632.11     1524.06     23.79 o 
   3   1   0     1353.46     1313.59     26.76 o 
   4   1   0      246.10      249.32      7.22 o 
   5   1   0      337.38      355.71     10.79 o 
   6   1   0      663.29      624.34     31.70 o 
   7   1   0       50.13       44.76      6.18 o 
   8   1   0      500.91      504.38     14.16 o 
   9   1   0       44.09       39.94      5.76 o 
  10   1   0      210.91      215.02     11.58 o 
  11   1   0      201.66      181.67     21.98 o 
  12   1   0     1220.81     1134.48     27.58 o 
  13   1   0      944.04      974.92     53.35 o 
  14   1   0      350.73      332.50     17.81 o 
  15   1   0        2.18        9.14      7.34 o 
  16   1   0        2.43        9.16      7.26 o 
  17   1   0       23.35       15.48     16.71 o 
  18   1   0        4.09        0.00     17.21 o 
   0   2   0     6378.22     5971.62     43.97 o 
   1   2   0       12.92       10.07      5.19 o 
   2   2   0    21162.96    16845.91    229.74 o 
   3   2   0      977.13      940.77     44.05 o 
   4   2   0     2343.17     2282.37     23.17 o 
   5   2   0        4.15        4.53      4.36 o 
   6   2   0      454.02      483.38     12.63 o 
   7   2   0      496.76      538.71     14.03 o 
   8   2   0      967.27      936.22     38.29 o 
   9   2   0     1447.28     1443.36     42.32 o 
  10   2   0       80.81       80.72      8.30 o 
  11   2   0      232.76      231.91     12.92 o 
  12   2   0      746.42      738.53     46.93 o 
  13   2   0        0.41        6.76     10.46 o 
  14   2   0        2.28        8.35      9.39 o 
  15   2   0       83.06       88.16     11.12 o 
  16   2   0       22.16       24.27     19.84 o 
  17   2   0        4.99        0.00     17.21 o 
   1   3   0      313.38      335.98      9.78 o 
   2   3   0       30.80       35.65      5.85 o 
   3   3   0        3.89        2.07      3.79 o 
   4   3   0       27.88       24.38      4.66 o 
   5   3   0       21.46       23.06      4.54 o 
   6   3   0      938.78      905.50     19.15 o 
   7   3   0      125.95      115.14     14.90 o 
   8   3   0        2.76        1.97      4.38 o 
   9   3   0      411.06      390.43     15.54 o 
  10   3   0      176.31      178.03     12.22 o 
  11   3   0     1072.89     1132.28     27.89 o 
  12   3   0      170.62      184.98     16.88 o 
  13   3   0        0.20        0.00      7.90 o 
  14   3   0        0.40        0.00      8.56 o 
  15   3   0       36.91       37.83     16.22 o 
  16   3   0        9.16        8.40      9.55 o 
  17   3   0        1.31        0.00      9.19 o 
   0   4   0       33.51       32.28      6.92 o 
   1   4   0       51.30       46.22      8.32 o 
   2   4   0      232.49      242.05     10.59 o 
   3   4   0       25.33       39.82      5.46 o 
   4   4   0      237.12      236.71     18.61 o 
   5   4   0      110.16      109.10      8.27 o 
   6   4   0     1092.06     1098.99     23.39 o 
   7   4   0        1.14        3.77      6.42 o 
   8   4   0      245.67      275.91     13.74 o 
   9   4   0       32.82       49.74      7.43 o 
  10   4   0      440.69      462.42     18.63 o 
  11   4   0       16.38       12.21     14.74 o 
  12   4   0        5.54        0.00      8.09 o 
  13   4   0       10.93       12.78      7.62 o 
  14   4   0       10.74        5.73      8.01 o 
  15   4   0       11.93       30.20      7.78 o 
  16   4   0        0.96        0.00      8.07 o 
   1   5   0       23.06       34.02      5.71 o 
   2   5   0      137.50      129.36     10.00 o 
   3   5   0       26.49       34.06      6.09 o 
   4   5   0       10.26       12.16      6.50 o 
   5   5   0       41.87       38.70      7.46 o 
   6   5   0        5.68       19.21      5.60 o 
   7   5   0       38.49       38.77      9.63 o 
   8   5   0       68.97       71.15      9.14 o 
   9   5   0       10.07        5.05      7.32 o 
  10   5   0       22.30       18.53      9.06 o 
  11   5   0       26.06       25.15      8.08 o 
  12   5   0        9.95        6.07      7.09 o 
  13   5   0        0.18        6.28     11.86 o 
  14   5   0        1.51        9.19      6.84 o 
  15   5   0       21.24       37.64     10.01 o 
   0   6   0       29.37       29.64     10.87 o 
   1   6   0       13.44       18.48      6.97 o 
   2   6   0       15.11       18.47      7.57 o 
   3   6   0       34.32       31.66      7.44 o 
   4   6   0      355.31      361.17     17.35 o 
   5   6   0        8.95       14.73      6.33 o 
   6   6   0       11.05       26.04     12.76 o 
   7   6   0       47.98       58.88      9.66 o 
   8   6   0        2.32       15.28      6.52 o 
   9   6   0        1.98        0.00      7.21 o 
  10   6   0       14.54       11.15      8.38 o 
  11   6   0        0.11        0.00      8.56 o 
  12   6   0        1.95        0.00      8.73 o 
  13   6   0        0.00        7.61      6.66 o 
   1   7   0       12.33       17.48      7.49 o 
   2   7   0        6.92        8.40     18.20 o 
   3   7   0        2.84        7.61     13.91 o 
   4   7   0       47.80       51.98      9.00 o 
   5   7   0        0.50       16.40      8.32 o 
   6   7   0        4.49        7.14      6.98 o 
   7   7   0        1.75        0.00      6.75 o 
   8   7   0        0.76        0.00     14.74 o 
   9   7   0        2.66        0.00      6.70 o 
  10   7   0        2.73        0.82      9.55 o 
  11   7   0        1.76        0.00      9.08 o 
   0   8   0        5.20        0.00     12.51 o 
   1   8   0        0.88        0.00     13.91 o 
   2   8   0        8.01       17.90      7.53 o 
   3   8   0        7.42       15.70      8.26 o 
   4   8   0        5.08        0.00      9.06 o 
   5   8   0        5.43        3.59      7.37 o 
   6   8   0        0.00        3.15     14.33 o 
   7   8   0        1.77       15.05      7.61 o 
   8   8   0        3.42        2.83     10.87 o 
 -18   1   1        5.77        0.00     12.19 o 
 -17   1   1        3.15        0.00     10.87 o 
 -16   1   1        0.88        0.00     10.54 o 
 -15   1   1      251.80      244.70     22.40 o 
 -14   1   1      462.28      384.84     27.17 o 
 -13   1   1      430.70      452.68     26.35 o 
 -12   1   1     1073.70     1062.13     36.89 o 
 -11   1   1      159.84      170.27     14.66 o 
 -10   1   1       55.92       48.58      9.88 o 
  -9   1   1      710.58      736.24     25.19 o 
  -8   1   1       87.77       83.16      8.89 o 
  -7   1   1       74.49       95.18      8.40 o 
  -6   1   1       15.73        9.06      4.94 o 
  -5   1   1     1084.19      998.73     20.75 o 
  -4   1   1       71.20       79.37      6.42 o 
  -3   1   1     1344.50     1272.41     18.77 o 
  -2   1   1     3172.23     3055.80     25.85 o 
  -1   1   1      209.21      222.31      7.08 o 
   0   1   1      198.11      197.93      6.59 o 
   1   1   1       44.90       55.16      4.28 o 
   2   1   1     2612.58     2549.93     26.02 o 
   3   1   1        5.60       10.37      3.62 o 
   4   1   1      334.38      320.28     12.02 o 
   5   1   1     1272.55     1358.20     26.02 o 
   6   1   1       42.70       44.30      7.25 o 
   7   1   1        1.01        0.66      4.61 o 
   8   1   1       68.78       69.66      9.06 o 
   9   1   1       29.69       21.08      6.75 o 
  10   1   1      136.24      128.61     13.34 o 
  11   1   1      209.41      195.30     18.11 o 
  12   1   1        0.33        0.00      9.06 o 
  13   1   1      474.76      501.75     28.49 o 
  14   1   1      126.86      120.70     17.46 o 
  15   1   1       99.49      104.07     18.28 o 
  16   1   1       12.20        0.00     13.50 o 
  17   1   1        2.39        6.92     13.17 o 
 -18   2   1        2.86        0.00     12.19 o 
 -17   2   1       42.84       74.93     16.63 o 
 -16   2   1        2.02        3.13     10.21 o 
 -15   2   1        0.29        0.00     10.04 o 
 -14   2   1        6.34        0.00     11.03 o 
 -13   2   1      300.89      313.20     22.72 o 
 -12   2   1      616.32      592.32     28.65 o 
 -11   2   1        7.60        9.72      7.41 o 
 -10   2   1      133.31      140.46     13.01 o 
  -9   2   1        2.64       10.37      7.08 o 
  -8   2   1     1696.31     1754.07     37.38 o 
  -7   2   1      657.39      684.70     22.40 o 
  -6   2   1      132.69      140.30     10.87 o 
  -5   2   1      219.27      211.27     11.53 o 
  -4   2   1     1535.61     1572.44     26.68 o 
  -3   2   1      734.18      726.53     17.46 o 
  -2   2   1     6837.57     6694.85     48.91 o 
  -1   2   1    41444.84    28016.59    404.27 o 
   0   2   1     1482.75     1451.74     22.56 o 
   1   2   1       13.51       14.16      4.12 o 
   2   2   1     1737.78     1811.71     26.84 o 
   3   2   1      829.32      801.95     19.27 o 
   4   2   1      880.49      845.42     21.08 o 
   5   2   1      807.86      764.40     21.41 o 
   6   2   1        0.20        0.00      5.43 o 
   7   2   1      921.55     1011.08     28.32 o 
   8   2   1      245.02      212.59     14.99 o 
   9   2   1       27.61       31.29      7.90 o 
  10   2   1       88.95       70.31     11.36 o 
  11   2   1       40.43       18.11     11.36 o 
  12   2   1        2.99        0.00     11.20 o 
  13   2   1       10.46       17.95      8.40 o 
  14   2   1       38.14       50.06     12.35 o 
  15   2   1       46.75       54.51     13.34 o 
  16   2   1       12.33        0.00     11.69 o 
  17   2   1        0.18        0.00     12.68 o 
 -17   3   1       21.13       24.54     13.01 o 
 -16   3   1        0.36        0.00     10.21 o 
 -15   3   1        7.85        4.45     11.36 o 
 -14   3   1       40.85       34.42     11.86 o 
 -13   3   1        5.13       26.68      9.55 o 
 -12   3   1       98.00      111.98     16.63 o 
 -11   3   1      242.67      274.84     20.91 o 
 -10   3   1        4.63       11.69      9.06 o 
  -9   3   1       36.34       32.28     10.21 o 
  -8   3   1      295.80      298.88     17.62 o 
  -7   3   1     1477.19     1539.67     36.72 o 
  -6   3   1      193.90      223.13     14.00 o 
  -5   3   1      121.08      117.74     10.04 o 
  -4   3   1      105.52      116.09     10.04 o 
  -3   3   1       24.40       26.18      6.09 o 
  -2   3   1      750.34      774.45     21.24 o 
  -1   3   1     2363.82     2334.04     34.91 o 
   0   3   1       17.93        4.45      5.76 o 
   1   3   1      123.95      111.15      8.89 o 
   2   3   1      875.10      864.03     22.72 o 
   3   3   1        1.62       14.16      4.61 o 
   4   3   1     1554.22     1463.26     31.62 o 
   5   3   1      160.36      152.98     12.35 o 
   6   3   1       90.63       82.99      9.22 o 
   7   3   1      461.74      437.86     20.75 o 
   8   3   1        3.60        0.00      7.41 o 
   9   3   1       46.41       48.25     11.36 o 
  10   3   1      289.49      257.38     19.43 o 
  11   3   1     1461.53     1437.58     45.61 o 
  12   3   1      254.92      260.67     20.91 o 
  13   3   1        4.56        4.12      9.72 o 
  14   3   1       56.42       81.18     13.67 o 
  15   3   1        0.33       15.97     10.87 o 
  16   3   1       16.00       12.02     12.02 o 
 -16   4   1        1.48        5.27     12.35 o 
 -15   4   1        2.57        4.78     12.19 o 
 -14   4   1       12.56        0.00     11.53 o 
 -13   4   1      189.42      195.96     20.91 o 
 -12   4   1       65.27       82.50     14.66 o 
 -11   4   1       85.15       89.58     14.99 o 
 -10   4   1      444.16      493.85     26.84 o 
  -9   4   1        7.00       16.47      8.56 o 
  -8   4   1      384.21      410.85     22.07 o 
  -7   4   1      310.69      270.55     18.44 o 
  -6   4   1      327.08      330.49     18.44 o 
  -5   4   1       43.40       58.29      9.72 o 
  -4   4   1      239.57      216.21     14.99 o 
  -3   4   1     3215.17     3359.12     51.38 o 
  -2   4   1      561.52      566.80     21.57 o 
  -1   4   1      251.87      258.04     14.66 o 
   0   4   1      507.02      525.46     20.58 o 
   1   4   1       54.60       63.73      8.23 o 
   2   4   1       40.10       34.25      7.74 o 
   3   4   1        2.11        0.00      5.76 o 
   4   4   1        9.83       13.17      6.26 o 
   5   4   1      120.51      105.72     11.36 o 
   6   4   1       12.80       14.00      7.57 o 
   7   4   1      873.26      866.99     31.95 o 
   8   4   1       71.85       68.01     12.02 o 
   9   4   1      135.41      131.24     17.62 o 
  10   4   1       69.25       80.19     14.49 o 
  11   4   1       93.47       82.83     15.48 o 
  12   4   1        4.25        0.00     10.54 o 
  13   4   1       60.00       73.94     13.67 o 
  14   4   1       59.68       73.28     16.80 o 
  15   4   1        1.12        5.10      9.88 o 
 -15   5   1        6.51       15.81     11.03 o 
 -14   5   1       18.56       46.11     15.48 o 
 -13   5   1        0.88        0.00      9.88 o 
 -12   5   1       18.14        0.00     12.35 o 
 -11   5   1        2.93        0.00     10.21 o 
 -10   5   1        4.58        0.00      9.55 o 
  -9   5   1      111.92       96.33     13.83 o 
  -8   5   1        0.08        0.00     10.37 o 
  -7   5   1       15.62       10.54     10.21 o 
  -6   5   1       11.45       22.07      8.73 o 
  -5   5   1      478.91      481.33     24.37 o 
  -4   5   1      137.23      134.87     14.16 o 
  -3   5   1      205.30      183.77     15.64 o 
  -2   5   1       90.38       93.70     12.19 o 
  -1   5   1      181.74      176.69     15.48 o 
   0   5   1        9.65        4.28      6.92 o 
   1   5   1      146.55      174.06     14.16 o 
   2   5   1      351.51      379.40     20.75 o 
   3   5   1        8.05        1.81      6.42 o 
   4   5   1       94.96       72.95     13.34 o 
   5   5   1        0.30        0.99      7.41 o 
   6   5   1       19.74       28.32      7.90 o 
   7   5   1        0.23        8.89      6.92 o 
   8   5   1      392.07      428.31     25.03 o 
   9   5   1      741.24      685.20     34.91 o 
  10   5   1      125.28      120.21     15.64 o 
  11   5   1       91.57       88.43     16.47 o 
  12   5   1        0.37       18.28      8.40 o 
  13   5   1        8.55        4.94     13.01 o 
  14   5   1       34.64       50.55     14.00 o 
 -13   6   1        9.33        6.92     12.51 o 
 -12   6   1       15.59       19.60     12.02 o 
 -11   6   1       70.91       93.70     17.29 o 
 -10   6   1       73.76       68.34     14.66 o 
  -9   6   1       34.19       46.93     13.83 o 
  -8   6   1       15.16       14.49      9.06 o 
  -7   6   1       21.21       20.09     10.87 o 
  -6   6   1        7.28        9.55     10.37 o 
  -5   6   1       62.92       62.41     13.34 o 
  -4   6   1       22.37        3.29     12.19 o 
  -3   6   1      262.27      264.46     20.91 o 
  -2   6   1      142.93      179.49     15.48 o 
  -1   6   1      115.51      123.50     14.33 o 
   0   6   1       32.67       22.40     10.87 o 
   1   6   1        2.98        5.43      8.23 o 
   2   6   1       18.34        5.43     10.21 o 
   3   6   1       24.70       35.73     11.03 o 
   4   6   1        5.77        0.00      9.06 o 
   5   6   1      219.26      230.05     19.60 o 
   6   6   1        0.09        2.47      9.22 o 
   7   6   1       21.59       10.37     10.70 o 
   8   6   1        0.40        0.00     11.36 o 
   9   6   1      178.16      208.97     21.74 o 
  10   6   1       28.83       36.56     11.86 o 
  11   6   1        3.69       24.21     12.19 o 
  12   6   1        0.02       25.69     12.19 o 
  13   6   1        0.05        3.62     10.21 o 
 -11   7   1       13.48       14.00     13.83 o 
 -10   7   1       35.62       46.77     12.68 o 
  -9   7   1        0.63        3.13      9.88 o 
  -8   7   1        6.16       16.80     12.35 o 
  -7   7   1       38.26       35.40     11.36 o 
  -6   7   1        6.73        0.00     10.87 o 
  -5   7   1        5.35        1.32      9.72 o 
  -4   7   1        6.61        0.00     10.04 o 
  -3   7   1        9.84        5.27     10.04 o 
  -2   7   1        8.29        0.00     10.21 o 
  -1   7   1       26.24       38.86     11.03 o 
   0   7   1       10.38       11.69     10.70 o 
   1   7   1        0.16       11.69      8.73 o 
   2   7   1        0.22        0.00     10.54 o 
   3   7   1       11.65        5.43     10.21 o 
   4   7   1       76.17       81.18     15.81 o 
   5   7   1       18.00       19.76     10.04 o 
   6   7   1       13.51       11.69     11.53 o 
   7   7   1        0.00        0.00     10.54 o 
   8   7   1        0.40        7.90     10.87 o 
   9   7   1       22.20       19.93     15.15 o 
  10   7   1        6.30        5.27     10.04 o 
  -8   8   1        5.29        5.27     15.48 o 
  -7   8   1        5.60       12.02     10.54 o 
  -6   8   1        0.47        0.00     12.68 o 
  -5   8   1        3.36        0.00     12.68 o 
  -4   8   1        5.64       19.27     12.35 o 
  -3   8   1       21.65       33.10     11.20 o 
  -2   8   1       12.45        6.26     11.86 o 
  -1   8   1       18.58        9.22     10.70 o 
   0   8   1        1.69        0.00     10.70 o 
   1   8   1       11.00       35.73     10.70 o 
   2   8   1       47.59       61.26     12.51 o 
   3   8   1      172.82      196.12     21.24 o 
   4   8   1        5.20        9.72     12.02 o 
   5   8   1        1.40       16.63      9.72 o 
   6   8   1        0.65        0.00     10.54 o 
   7   8   1        2.88        0.00     10.37 o 
 -18   0   2        5.48       23.71     11.20 o 
 -17   0   2       22.50       40.51     12.35 o 
 -16   0   2       66.52       67.19     16.30 o 
 -15   0   2       90.27       47.10     14.99 o 
 -14   0   2      170.74      155.94     20.25 o 
 -13   0   2     2235.07     2131.33     54.18 o 
 -12   0   2      300.08      217.69     22.23 o 
 -11   0   2      148.00      121.86     12.84 o 
 -10   0   2        6.76        0.00      7.25 o 
  -9   0   2     1937.95     1983.95     38.86 o 
  -8   0   2      580.96      556.09     20.09 o 
  -7   0   2      985.97      963.32     23.38 o 
  -6   0   2     3962.44     3615.68     40.51 o 
  -5   0   2     2522.70     2506.29     30.96 o 
  -4   0   2      211.28      180.48      8.23 o 
  -3   0   2      593.92      549.34     11.86 o 
  -2   0   2     2718.54     2590.27     22.56 o 
  -1   0   2     8059.27     6324.67     32.93 o 
   0   0   2     6761.04     6275.77    142.60 o 
   1   0   2    22247.16    15321.96    244.70 o 
   2   0   2       96.32      100.78      6.42 o 
   3   0   2    14821.90    11462.07    266.27 o 
   5   0   2     1917.94     2123.26     33.10 o 
   6   0   2     4025.39     4255.42     50.72 o 
   7   0   2     1318.57     1444.99     32.28 o 
   8   0   2      167.67      220.99     14.99 o 
   9   0   2      248.92      217.86     15.64 o 
  10   0   2      226.59      223.13     16.63 o 
  11   0   2        2.61        0.00      8.40 o 
  12   0   2       64.34       47.43     13.50 o 
  13   0   2      229.19      235.15     20.42 o 
  14   0   2      221.02      255.90     21.41 o 
  15   0   2       98.80      100.12     14.82 o 
  16   0   2       45.02       52.86     15.31 o 
  17   0   2       22.16       10.70     12.35 o 
 -18   1   2       20.12        0.00     15.48 o 
 -17   1   2        0.02        0.00     10.87 o 
 -16   1   2       12.46       31.78      9.22 o 
 -15   1   2       17.56       13.17     10.54 o 
 -14   1   2     1832.81     2050.81     55.49 o 
 -13   1   2      585.71      625.25     29.64 o 
 -12   1   2      620.12      573.22     27.34 o 
 -11   1   2      101.74       82.50     11.03 o 
 -10   1   2        0.10        0.00      6.59 o 
  -9   1   2     1124.58     1035.45     28.65 o 
  -8   1   2      270.04      298.88     14.82 o 
  -7   1   2       28.81       14.82      4.94 o 
  -6   1   2       69.28       67.19      7.08 o 
  -5   1   2     2372.88     2494.93     32.28 o 
  -4   1   2      249.87      228.56      9.39 o 
  -3   1   2    14223.45    11435.73    240.25 o 
  -2   1   2     6346.49     5784.72     38.20 o 
  -1   1   2     1648.30     1574.25     19.43 o 
   0   1   2       17.94       19.60      3.95 o 
   2   1   2       98.56      109.18      7.08 o 
   3   1   2     2618.08     2498.38     31.29 o 
   4   1   2     3910.97     3902.37     42.49 o 
   5   1   2       35.66       44.13      7.08 o 
   6   1   2     6946.79     7080.68     67.02 o 
   8   1   2      297.83      281.42     16.63 o 
  10   1   2       54.63       64.55      9.72 o 
  11   1   2      143.97      129.10     15.64 o 
  12   1   2       12.37       14.16      7.08 o 
  13   1   2        0.02        1.32     10.54 o 
  14   1   2       57.60       54.84     14.00 o 
  15   1   2       61.83       73.61     14.99 o 
  16   1   2       61.33       81.68     17.95 o 
  17   1   2       33.74       43.31     17.78 o 
 -18   2   2       13.15       12.35     13.67 o 
 -17   2   2        0.87        6.59     10.21 o 
 -16   2   2        0.86        2.96     11.20 o 
 -15   2   2      212.50      266.77     22.72 o 
 -14   2   2       44.55       30.30     12.02 o 
 -13   2   2      137.07      139.48     16.80 o 
 -12   2   2      185.67      191.18     15.97 o 
 -11   2   2      198.95      177.52     16.14 o 
 -10   2   2       41.85       38.86      9.06 o 
  -9   2   2      125.47      134.54     12.35 o 
  -8   2   2      777.50      754.03     24.70 o 
  -7   2   2     1811.30     1880.38     36.23 o 
  -6   2   2      652.64      672.35     20.25 o 
  -5   2   2      795.75      818.74     20.75 o 
  -4   2   2     2167.16     2158.34     31.45 o 
  -3   2   2     4782.46     4656.23     43.64 o 
  -2   2   2     1247.19     1255.94     22.23 o 
  -1   2   2    32551.42    23361.35    385.49 o 
   0   2   2     2098.86     1934.39     27.34 o 
   1   2   2     6510.14     6421.01     50.55 o 
   2   2   2      270.05      261.83     11.36 o 
   3   2   2       60.97       68.34      6.26 o 
   4   2   2       43.32       47.10      6.59 o 
   6   2   2     1775.49     1816.48     36.89 o 
   7   2   2      623.50      617.19     23.38 o 
  10   2   2       21.77       17.29      8.89 o 
  11   2   2        4.11        8.89      7.90 o 
  12   2   2      448.02      485.94     26.84 o 
  13   2   2       76.36       45.61     14.49 o 
  14   2   2       38.40       43.80     12.35 o 
  15   2   2       75.34       79.21     15.15 o 
  16   2   2        1.24       10.21     10.21 o 
 -16   3   2      209.02      214.90     24.04 o 
 -15   3   2      162.37      162.04     21.24 o 
 -14   3   2        3.51        0.00      8.07 o 
 -13   3   2        7.36       11.20      9.39 o 
 -12   3   2       71.98       52.53     11.36 o 
 -11   3   2       22.55       26.18      8.56 o 
 -10   3   2       16.40        8.56      7.57 o 
  -9   3   2      352.39      399.66     21.24 o 
  -8   3   2        0.28        0.00      6.92 o 
  -7   3   2       31.66       47.10      7.74 o 
  -6   3   2      111.92      105.22     11.03 o 
  -5   3   2     1389.17     1528.47     32.44 o 
  -4   3   2     1233.64     1166.03     27.99 o 
  -3   3   2       24.81       32.77      6.75 o 
  -2   3   2       12.81       12.02      5.76 o 
  -1   3   2      115.47      103.74      9.22 o 
   0   3   2      437.70      419.91     16.14 o 
   1   3   2       18.21       11.86      5.76 o 
   2   3   2       17.00       20.42      6.75 o 
   3   3   2        0.63        6.09      4.45 o 
   4   3   2        5.87        0.00      5.60 o 
   5   3   2        4.48        4.28      5.60 o 
   7   3   2       18.62       16.30      7.90 o 
   8   3   2     1110.62     1059.00     35.57 o 
   9   3   2      186.78      177.35     15.15 o 
  10   3   2        0.06        0.00      7.90 o 
  11   3   2       90.59       77.40     13.50 o 
  12   3   2      869.78      799.97     38.20 o 
  13   3   2       45.27       29.97     13.34 o 
  14   3   2        1.37        0.00     12.02 o 
  15   3   2       14.92        3.29     12.51 o 
  16   3   2        8.46        1.81     13.34 o 
 -17   4   2        2.66        0.00     13.01 o 
 -16   4   2        1.65       16.96     10.70 o 
 -15   4   2       34.88       25.19     13.17 o 
 -14   4   2        1.70        0.00     13.17 o 
 -13   4   2        0.02        0.00      8.73 o 
 -12   4   2       47.65       41.66     13.01 o 
 -11   4   2       12.59        1.15      9.22 o 
 -10   4   2        5.26        6.59      8.07 o 
  -9   4   2       41.68       29.31     10.37 o 
  -8   4   2        1.76        0.00      7.41 o 
  -7   4   2       19.63       17.62      6.92 o 
  -6   4   2      211.84      205.18     15.97 o 
  -5   4   2     1368.50     1517.11     37.54 o 
  -4   4   2      111.56       89.42     11.53 o 
  -3   4   2     6895.33     6758.25     71.47 o 
  -2   4   2      351.71      336.59     17.62 o 
  -1   4   2      149.06      155.28     11.69 o 
   0   4   2      279.64      236.14     14.99 o 
   2   4   2        0.14        0.00      6.92 o 
   3   4   2      549.56      594.96     22.89 o 
   4   4   2       98.27      122.84     12.19 o 
   5   4   2       65.26       57.63     10.21 o 
   6   4   2        3.66        0.00      7.41 o 
   7   4   2        0.97        2.96      6.09 o 
   8   4   2      460.09      494.67     25.52 o 
   9   4   2       30.18       37.87     11.03 o 
  10   4   2       21.33        7.41      9.55 o 
  11   4   2       36.92       31.95     14.16 o 
  12   4   2       67.52       51.54     13.17 o 
  13   4   2       17.37       18.44     10.04 o 
  14   4   2       17.89        9.88     12.84 o 
  15   4   2       11.14       21.41     10.70 o 
 -15   5   2        0.38        0.00     12.02 o 
 -14   5   2        5.21        8.07     10.37 o 
 -13   5   2        9.18        0.00     11.86 o 
 -12   5   2        3.47        4.28      8.89 o 
 -11   5   2       40.94       50.55     12.68 o 
 -10   5   2       31.42       23.71     11.53 o 
  -9   5   2        0.32        0.00      9.39 o 
  -8   5   2       15.27       15.48      9.06 o 
  -7   5   2       44.67       52.37     11.53 o 
  -6   5   2        1.06        0.00      7.41 o 
  -5   5   2        8.96        9.55      9.22 o 
  -4   5   2       56.11       47.92     10.54 o 
  -3   5   2       88.57       86.95     11.36 o 
  -2   5   2       31.77       11.36      8.89 o 
  -1   5   2       37.01       39.36      9.39 o 
   0   5   2        7.17        0.00      7.57 o 
   1   5   2       92.56      119.22     12.19 o 
   2   5   2       18.23       18.28      8.73 o 
   3   5   2       55.42       61.26      9.55 o 
   4   5   2       54.12       53.02     11.03 o 
   5   5   2        9.26       14.49      6.92 o 
   6   5   2       31.64       14.16     10.70 o 
   7   5   2       10.93        0.00     11.36 o 
   8   5   2       36.78       31.78     12.19 o 
   9   5   2       22.68       20.91     13.34 o 
  10   5   2      435.08      432.10     28.98 o 
  11   5   2       33.05       16.30     14.00 o 
  12   5   2        6.88        0.00     10.87 o 
  13   5   2        5.03       11.86      9.39 o 
  14   5   2       31.37       12.68     10.04 o 
 -14   6   2        0.03        0.00     12.68 o 
 -13   6   2        0.53        0.00     11.69 o 
 -12   6   2        3.49        0.00     11.03 o 
 -11   6   2        0.01        0.00      9.72 o 
 -10   6   2        0.63        0.00     11.03 o 
  -9   6   2       50.28       72.29     14.49 o 
  -8   6   2        6.27       19.43      7.41 o 
  -7   6   2        5.36       17.46      9.72 o 
  -6   6   2        0.00        0.00      9.72 o 
  -5   6   2       60.78       40.51     13.50 o 
  -4   6   2        6.75        3.29     11.20 o 
  -3   6   2       45.20       70.48     11.69 o 
  -2   6   2        0.19        0.00      8.23 o 
  -1   6   2        6.52        6.42      9.22 o 
   0   6   2       41.77       41.17     11.36 o 
   1   6   2      271.87      259.52     19.93 o 
   3   6   2        1.94        0.00     10.04 o 
   4   6   2        0.93        3.62      8.40 o 
   5   6   2       70.18       49.07     13.67 o 
   6   6   2        1.10       12.84      8.73 o 
   7   6   2        3.87        0.00     12.02 o 
   8   6   2        8.09       18.44      9.22 o 
   9   6   2       41.20       32.77     14.00 o 
  10   6   2        2.92       15.81     10.70 o 
  11   6   2       18.12        0.00     11.36 o 
  12   6   2        1.78        0.00     12.19 o 
 -12   7   2        0.24        0.00     11.69 o 
 -11   7   2       42.31       22.56     15.31 o 
 -10   7   2       21.01        9.88     15.64 o 
  -9   7   2        8.92       31.62     11.86 o 
  -8   7   2        0.03        0.00     10.70 o 
  -7   7   2        5.95        2.96     10.37 o 
  -6   7   2        3.04        0.00      9.55 o 
  -5   7   2        1.77        8.23      8.23 o 
  -4   7   2       31.98       40.51     12.84 o 
  -3   7   2        0.75        0.00      9.88 o 
  -2   7   2       30.71       30.30     11.53 o 
  -1   7   2       11.21       24.87     10.21 o 
   0   7   2       14.84       10.54      9.22 o 
   1   7   2       78.84      105.88     14.99 o 
   2   7   2       16.04       20.09     12.51 o 
   3   7   2        0.06        9.55      7.57 o 
   4   7   2       18.32        0.00     11.03 o 
   5   7   2        0.93       10.21     11.86 o 
   6   7   2        2.52        0.00     10.04 o 
   7   7   2       43.04       39.03     13.83 o 
   8   7   2       77.02       70.15     18.77 o 
   9   7   2        0.36        0.00     13.50 o 
  10   7   2       25.02       64.39     14.49 o 
  -8   8   2        1.49        5.27     11.03 o 
  -7   8   2        2.16        1.65     11.20 o 
  -6   8   2        1.96       11.69     11.03 o 
  -5   8   2        0.02        6.59     10.37 o 
  -4   8   2        7.72       12.84      9.88 o 
  -3   8   2        0.01        0.00     12.19 o 
  -2   8   2        8.55        0.00     12.68 o 
  -1   8   2        0.57        0.00     11.69 o 
   0   8   2        0.07        6.26     10.54 o 
   1   8   2        0.21        0.00      7.41 o 
   2   8   2        0.33        0.00     12.19 o 
   3   8   2        3.71       11.36     11.36 o 
   4   8   2        0.49        6.59     10.54 o 
   5   8   2        3.67       11.86     11.86 o 
   6   8   2        1.28        7.08     10.21 o 
   7   8   2        3.41        9.06     12.35 o 
 -19   1   3        1.29       16.30     10.37 o 
 -18   1   3        6.87        5.10     10.37 o 
 -17   1   3       89.83       89.58     14.99 o 
 -16   1   3       60.42       52.53     14.00 o 
 -15   1   3      297.47      267.75     24.04 o 
 -14   1   3      194.64      192.34     19.76 o 
 -13   1   3      240.25      262.65     19.76 o 
 -12   1   3      359.92      361.78     22.40 o 
 -11   1   3        2.80        0.00      8.07 o 
 -10   1   3      368.31      373.64     20.09 o 
  -9   1   3        4.15       12.02      7.57 o 
  -8   1   3      802.26      774.78     23.22 o 
  -7   1   3      928.24      961.18     23.55 o 
  -6   1   3      535.39      500.60     16.47 o 
  -5   1   3      689.18      646.33     17.29 o 
  -4   1   3      178.33      187.72      9.22 o 
  -3   1   3      300.43      281.26     10.54 o 
  -2   1   3     8352.31     7831.74     49.40 o 
  -1   1   3       56.60       63.73      5.93 o 
   0   1   3      364.24      346.96     11.20 o 
   1   1   3       70.00       69.82      6.42 o 
   2   1   3      177.41      191.51      9.88 o 
   3   1   3      209.52      203.04     10.37 o 
   4   1   3      113.15      139.64      9.39 o 
   6   1   3     1640.65     1865.72     36.23 o 
   7   1   3       21.51       31.78      7.41 o 
   8   1   3       38.08       42.98      8.40 o 
   9   1   3       87.91       68.34     11.69 o 
  10   1   3       17.26       15.48      8.23 o 
  11   1   3       26.34       25.03     10.70 o 
  12   1   3       82.09       72.29     13.17 o 
  13   1   3        0.15        0.00      9.55 o 
  14   1   3        4.02        0.00      9.55 o 
  15   1   3       27.68        6.42     14.16 o 
  16   1   3       15.57       15.81     13.17 o 
 -18   2   3       21.34       41.33     11.20 o 
 -17   2   3        8.50        7.90     10.87 o 
 -16   2   3        3.77        0.00     10.87 o 
 -15   2   3       16.55       27.01     10.04 o 
 -14   2   3      339.94      378.25     25.85 o 
 -13   2   3       59.09       62.41     11.53 o 
 -12   2   3      213.29      216.54     18.11 o 
 -11   2   3        3.95        0.00      7.57 o 
 -10   2   3        0.29        0.00      6.92 o 
  -9   2   3        6.66        9.22      6.92 o 
  -8   2   3      220.49      237.46     14.66 o 
  -7   2   3      225.80      304.48     15.31 o 
  -6   2   3     2279.48     2410.62     38.37 o 
  -5   2   3      299.99      298.38     13.34 o 
  -4   2   3      623.81      659.18     18.28 o 
  -3   2   3      219.50      243.38     11.20 o 
  -2   2   3       64.95       70.81      7.41 o 
  -1   2   3     5533.66     5226.16     46.93 o 
   0   2   3     1140.85     1089.96     22.23 o 
   1   2   3       36.63       34.75      5.10 o 
   2   2   3      220.69      200.24     11.20 o 
   3   2   3       73.79       83.82      8.23 o 
   4   2   3      467.17      530.08     18.61 o 
   5   2   3        6.14        0.66      6.92 o 
   6   2   3      529.86      599.07     22.56 o 
   7   2   3       21.05       18.77      8.23 o 
   8   2   3      546.96      481.66     23.55 o 
   9   2   3       76.43       53.52     11.69 o 
  10   2   3      345.67      311.39     21.41 o 
  11   2   3        0.33        0.00      6.59 o 
  12   2   3       12.65        0.00      9.72 o 
  13   2   3       26.72       32.60     13.34 o 
  14   2   3        3.08       21.57      9.39 o 
  15   2   3       64.53       54.84     14.99 o 
  16   2   3        0.24        0.00     13.01 o 
 -18   3   3       12.70       16.30      9.39 o 
 -17   3   3        0.48        6.75     10.54 o 
 -16   3   3       17.34        4.61     14.99 o 
 -15   3   3      342.60      380.55     27.01 o 
 -14   3   3       67.64       74.27     13.83 o 
 -13   3   3       34.88       32.93     11.86 o 
 -12   3   3        1.32        0.00      7.90 o 
 -11   3   3      130.27      135.69     14.16 o 
 -10   3   3      425.19      411.35     22.07 o 
  -9   3   3        1.06        0.82      6.92 o 
  -8   3   3      181.98      212.43     14.99 o 
  -7   3   3      400.09      458.61     19.60 o 
  -6   3   3        6.55       32.93     11.86 o 
  -5   3   3       12.94       14.00      6.59 o 
  -4   3   3     5926.54     5949.88     61.59 o 
  -3   3   3      328.28      347.13     15.81 o 
  -2   3   3     1559.53     1573.59     30.79 o 
  -1   3   3       37.75       39.52      7.08 o 
   0   3   3        1.46        0.49      5.60 o 
   1   3   3      432.43      431.93     16.63 o 
   2   3   3        0.04        7.41      4.28 o 
   3   3   3      544.60      565.64     20.75 o 
   4   3   3      138.09      147.22     11.53 o 
   5   3   3     1749.19     1787.83     39.52 o 
   6   3   3      318.96      322.43     18.94 o 
   7   3   3       95.90       74.27     12.35 o 
   8   3   3      647.47      628.88     27.66 o 
   9   3   3        0.00        2.14      8.07 o 
  10   3   3       80.89       91.89     14.16 o 
  11   3   3      247.89      285.05     22.23 o 
  12   3   3        0.08       16.63      9.06 o 
  13   3   3        0.77        0.00     11.36 o 
  15   3   3       18.17       15.64     12.51 o 
 -17   4   3        0.03        0.00     13.17 o 
 -16   4   3       88.45      113.46     20.91 o 
 -15   4   3        0.64        0.00     12.68 o 
 -14   4   3       17.22        7.25     13.17 o 
 -13   4   3        5.59        0.00      9.22 o 
 -12   4   3       10.29        7.57      8.73 o 
 -11   4   3       12.22        9.22     10.70 o 
 -10   4   3      194.91      197.93     18.28 o 
  -9   4   3       19.49       26.18      8.40 o 
  -8   4   3        2.98        0.00      7.74 o 
  -7   4   3       63.04       56.48     10.04 o 
  -6   4   3        4.15        8.40      7.25 o 
  -5   4   3       41.47       33.26      9.06 o 
  -4   4   3      211.55      212.26     15.97 o 
  -3   4   3     1683.98     1760.66     38.37 o 
  -2   4   3     5015.60     4716.83     60.27 o 
  -1   4   3      166.18      131.57     12.84 o 
   0   4   3     3652.20     3778.21     55.49 o 
   1   4   3       57.06       62.74      9.22 o 
   2   4   3      224.83      217.69     14.99 o 
   3   4   3       10.42       17.13      6.09 o 
   4   4   3       96.17       79.04     10.87 o 
   5   4   3        1.66        1.81      7.25 o 
   6   4   3      144.07      162.04     14.66 o 
   7   4   3      115.54      103.58     15.31 o 
   8   4   3      241.84      251.78     20.25 o 
   9   4   3       12.89       12.02      7.57 o 
  10   4   3        2.39        0.00      9.06 o 
  11   4   3      121.12      128.61     17.62 o 
  12   4   3       25.55       31.62     12.51 o 
  13   4   3       10.31        4.78     10.04 o 
  14   4   3        1.01        0.00     10.04 o 
 -16   5   3        3.61        0.00     13.50 o 
 -15   5   3       12.29       13.67     13.34 o 
 -14   5   3        0.60        0.00     11.36 o 
 -13   5   3        8.61       10.54      9.88 o 
 -12   5   3      128.62      113.79     16.96 o 
 -11   5   3       24.93       27.66     11.86 o 
 -10   5   3       23.33       49.57     12.02 o 
  -9   5   3        0.85        0.00      9.55 o 
  -8   5   3       76.82       84.15     11.69 o 
  -7   5   3       20.35       22.07     12.51 o 
  -6   5   3      293.36      293.61     19.43 o 
  -5   5   3      713.58      714.67     30.46 o 
  -4   5   3      339.84      344.00     20.58 o 
  -3   5   3       42.75       37.54      9.72 o 
  -2   5   3      170.50      188.22     15.97 o 
  -1   5   3        4.94        6.26      6.75 o 
   0   5   3       11.43       17.29      8.40 o 
   1   5   3      155.49      136.18     13.01 o 
   2   5   3       96.25       94.19     12.68 o 
   3   5   3       23.92       26.68      9.22 o 
   4   5   3       69.58       80.36     11.53 o 
   5   5   3      205.08      201.06     18.77 o 
   6   5   3       55.91       70.64     12.02 o 
   7   5   3      156.90      147.22     18.28 o 
   8   5   3      153.44      176.86     17.13 o 
   9   5   3        1.41        0.00     11.20 o 
  10   5   3      350.03      408.22     27.99 o 
  11   5   3      340.87      356.35     28.82 o 
  12   5   3       18.90       21.57     12.19 o 
  13   5   3        0.04        0.00     13.67 o 
 -14   6   3       12.22       40.84     13.01 o 
 -13   6   3        3.38        0.00     14.82 o 
 -12   6   3       14.52       12.68     12.51 o 
 -11   6   3       15.86       24.04      9.55 o 
 -10   6   3       35.51       34.25     13.50 o 
  -9   6   3        2.57       14.99      9.88 o 
  -8   6   3       68.62       78.05     13.50 o 
  -7   6   3       42.11       21.24     14.66 o 
  -6   6   3      116.40      109.51     15.64 o 
  -5   6   3        9.17       14.00      9.88 o 
  -4   6   3      845.31      865.51     34.75 o 
  -3   6   3       88.49      103.08     13.83 o 
  -2   6   3        2.13        4.45      8.07 o 
  -1   6   3       51.76       75.25     10.54 o 
   0   6   3       16.53       24.54      9.72 o 
   1   6   3       11.96       19.10      9.06 o 
   2   6   3      508.81      550.99     29.15 o 
   3   6   3       23.99       37.87      9.39 o 
   4   6   3        0.01       11.03      7.74 o 
   5   6   3       61.83       82.83     13.17 o 
   6   6   3        1.16        0.00      9.06 o 
   7   6   3        2.04       11.20      9.88 o 
   8   6   3       12.46        0.00     13.34 o 
   9   6   3       54.79       68.17     15.31 o 
  10   6   3        0.06        0.00     10.21 o 
  11   6   3       18.62       13.83     14.99 o 
 -12   7   3        1.72        0.00     15.81 o 
 -11   7   3       61.28       63.73     15.31 o 
 -10   7   3       18.25       29.64     12.19 o 
  -9   7   3        0.19        0.00     12.68 o 
  -8   7   3        3.51        0.00     12.35 o 
  -7   7   3       22.24       20.58     10.37 o 
  -6   7   3        1.59        7.08     10.37 o 
  -5   7   3       81.56       84.97     15.31 o 
  -4   7   3        5.06        5.43      8.56 o 
  -3   7   3        5.46        1.32     11.53 o 
  -2   7   3        5.26        3.95      8.89 o 
  -1   7   3       36.69       46.77     10.70 o 
   0   7   3        4.96       12.02      7.74 o 
   1   7   3        2.95        6.75      8.73 o 
   2   7   3       49.76       44.13     14.00 o 
   3   7   3       14.71        4.28     12.19 o 
   4   7   3        4.80        2.96      8.23 o 
   5   7   3        4.33        0.00     10.70 o 
   6   7   3       28.87       37.22     13.67 o 
   7   7   3       22.06       20.91     14.82 o 
   8   7   3       83.37       89.42     19.27 o 
   9   7   3      212.53      248.82     28.16 o 
  -8   8   3        9.18        5.27     13.34 o 
  -7   8   3        0.32       10.37      9.39 o 
  -6   8   3       62.20       55.33     17.13 o 
  -5   8   3        0.54        0.00     10.54 o 
  -4   8   3       36.84       11.36     14.99 o 
  -3   8   3        1.50        3.13     10.54 o 
  -2   8   3        3.11        0.00     12.35 o 
  -1   8   3        4.56        4.78     10.70 o 
   0   8   3        6.81        0.00     11.86 o 
   1   8   3        2.05        0.00     10.04 o 
   2   8   3       22.33       11.36     10.70 o 
   3   8   3       13.95       31.62     12.35 o 
   4   8   3       24.79        3.46     14.00 o 
   5   8   3       18.27       20.91     12.19 o 
   6   8   3        1.82        1.81     11.03 o 
 -19   0   4        7.82       15.97     11.03 o 
 -18   0   4       13.13       24.54     14.16 o 
 -17   0   4       17.10        4.61     10.04 o 
 -16   0   4        6.94        1.32      9.06 o 
 -15   0   4        8.25        3.79     11.03 o 
 -14   0   4      116.41      133.38     17.29 o 
 -13   0   4      220.75      199.75     18.11 o 
 -12   0   4       80.75       87.28     12.02 o 
 -11   0   4      210.41      222.80     15.31 o 
 -10   0   4        0.08        3.13      5.93 o 
  -9   0   4     2344.95     2298.97     41.66 o 
  -8   0   4     6895.60     7421.38     69.49 o 
  -7   0   4      932.05     1107.41     25.85 o 
  -6   0   4      999.95     1101.15     23.71 o 
  -5   0   4       45.05       51.87      6.09 o 
  -4   0   4     1043.25     1038.08     20.58 o 
  -3   0   4     9857.87     8351.28     55.16 o 
  -2   0   4      912.26      909.15     18.11 o 
  -1   0   4      923.34     1001.69     19.43 o 
   0   0   4    10604.67    11402.30     65.70 o 
   1   0   4       42.04       39.52      5.43 o 
   2   0   4       95.62      112.96      8.73 o 
   3   0   4     2954.46     3077.37     40.67 o 
   4   0   4     4028.60     4236.98     50.39 o 
   5   0   4     1363.58     1564.87     32.93 o 
   6   0   4     1201.17     1300.90     31.95 o 
   7   0   4      791.15      788.77     26.68 o 
   8   0   4       20.38        1.81      6.42 o 
   9   0   4     1391.27     1337.95     38.86 o 
  10   0   4       23.03       16.47      9.06 o 
  11   0   4      200.89      153.97     18.94 o 
  12   0   4       40.91       22.40     13.17 o 
  13   0   4      198.91      200.57     19.60 o 
  14   0   4       93.79       77.89     15.81 o 
  15   0   4      100.82      126.63     17.78 o 
 -19   1   4       11.02        0.00     10.54 o 
 -18   1   4        1.47        0.00     10.37 o 
 -17   1   4       77.91       71.63     15.81 o 
 -16   1   4       61.98       40.67     13.17 o 
 -15   1   4      335.00      302.50     24.87 o 
 -14   1   4        0.49        0.00     10.54 o 
 -13   1   4      161.48      168.79     16.63 o 
 -12   1   4      149.28      156.60     15.15 o 
 -11   1   4       44.40       49.73      8.56 o 
 -10   1   4       71.73       76.08      9.55 o 
  -9   1   4       12.40       11.53      5.27 o 
  -8   1   4     4121.24     4212.11     53.68 o 
  -7   1   4      413.42      391.75     16.14 o 
  -6   1   4     1107.81     1121.08     24.70 o 
  -5   1   4     2693.11     2503.32     34.75 o 
  -4   1   4        9.92        5.93      3.62 o 
  -3   1   4     2022.51     1920.23     28.16 o 
  -2   1   4        9.65       15.31      4.28 o 
  -1   1   4      682.36      751.89     17.62 o 
   0   1   4      191.45      216.54     10.37 o 
   1   1   4     1980.04     2064.31     30.79 o 
   2   1   4      162.75      163.52      9.88 o 
   3   1   4     2514.75     2460.02     37.05 o 
   4   1   4      647.91      627.56     20.42 o 
   5   1   4     4209.40     4730.83     57.96 o 
   6   1   4       29.17       23.22      6.09 o 
   7   1   4      135.33      146.06     13.17 o 
   9   1   4      206.19      189.87     17.29 o 
  11   1   4      710.12      630.69     31.29 o 
  12   1   4       21.05       33.26     10.87 o 
  13   1   4       26.63       37.71     10.21 o 
  14   1   4       48.35       45.61     13.34 o 
  15   1   4        9.16       17.13     13.01 o 
 -18   2   4        0.06        0.00     14.66 o 
 -17   2   4        0.80       15.81     10.70 o 
 -16   2   4       42.58       66.86     14.99 o 
 -15   2   4        2.94       28.16     11.20 o 
 -14   2   4       23.60       30.79     11.69 o 
 -13   2   4       24.70        2.31     12.51 o 
 -12   2   4       67.34       71.30     10.87 o 
 -11   2   4      299.32      309.91     20.09 o 
 -10   2   4       33.23       22.40      9.55 o 
  -9   2   4      141.60      145.24     13.50 o 
  -8   2   4       14.67       21.41      7.74 o 
  -7   2   4      640.09      621.47     21.90 o 
  -6   2   4      438.15      524.81     18.44 o 
  -5   2   4      594.80      621.14     19.60 o 
  -4   2   4        0.28        0.00      4.78 o 
  -3   2   4      198.89      220.82     11.03 o 
  -2   2   4      320.87      366.56     14.00 o 
  -1   2   4     8113.32     7701.82     61.42 o 
   0   2   4       14.36        4.94      6.09 o 
   1   2   4       34.39       39.85      6.59 o 
   2   2   4      266.78      254.42     12.84 o 
   3   2   4      484.72      510.48     18.77 o 
   4   2   4     1767.14     1803.14     35.90 o 
   5   2   4       14.68        5.27      5.43 o 
   6   2   4      156.67      148.04     12.35 o 
   7   2   4      288.60      286.69     18.28 o 
   8   2   4       54.18       38.20     10.87 o 
   9   2   4      275.48      332.80     21.41 o 
  10   2   4        4.62        8.23      5.76 o 
  11   2   4       12.24       21.57      8.73 o 
  12   2   4       31.75       44.30     10.87 o 
  13   2   4        4.06        0.00     10.87 o 
  14   2   4       16.65       37.38      9.55 o 
  15   2   4       93.92      119.22     19.43 o 
 -18   3   4       83.05       89.25     19.27 o 
 -17   3   4       81.30       82.83     15.97 o 
 -16   3   4        5.52        0.00     13.34 o 
 -15   3   4      395.91      441.48     29.97 o 
 -14   3   4      229.44      233.17     22.72 o 
 -13   3   4        0.23        7.25      7.90 o 
 -12   3   4        8.58       24.70      7.08 o 
 -11   3   4        0.02        0.00      7.41 o 
 -10   3   4        0.27        0.00      8.07 o 
  -9   3   4       29.11       29.15      8.56 o 
  -8   3   4        0.32        0.00      6.09 o 
  -7   3   4       15.30       17.46      7.90 o 
  -6   3   4     1625.02     1654.28     36.56 o 
  -5   3   4      673.66      731.14     23.71 o 
  -4   3   4      687.10      706.27     22.40 o 
  -3   3   4        0.80        2.47      6.59 o 
  -2   3   4      921.09      968.43     25.36 o 
  -1   3   4      608.32      642.38     21.24 o 
   0   3   4        9.94       13.67      4.94 o 
   1   3   4      234.07      239.93     14.49 o 
   2   3   4       12.63       20.58      6.09 o 
   3   3   4     1852.95     1848.26     38.37 o 
   4   3   4       92.12       99.30     11.53 o 
   5   3   4       18.41       19.43      6.42 o 
   6   3   4      124.54      100.45     12.68 o 
   7   3   4        0.94       14.82      8.56 o 
   8   3   4        7.17        5.43      7.41 o 
   9   3   4        7.57       20.91      7.57 o 
  10   3   4      111.36      114.28     13.83 o 
  11   3   4       28.45       31.29     13.17 o 
  12   3   4       10.14       20.58     12.68 o 
  13   3   4      265.70      212.10     22.40 o 
  14   3   4        2.81        0.00     13.50 o 
 -17   4   4       19.41       23.05     16.30 o 
 -16   4   4       48.78       61.26     14.66 o 
 -15   4   4        4.63        6.09     12.35 o 
 -14   4   4        0.02       14.33      9.06 o 
 -13   4   4        1.26       10.70     10.04 o 
 -12   4   4        2.32       16.30      8.73 o 
 -11   4   4        4.09        4.61      7.41 o 
 -10   4   4        0.00        0.00      8.56 o 
  -9   4   4       46.94       41.66      9.55 o 
  -8   4   4       77.74       74.60     11.69 o 
  -7   4   4      190.95      204.69     15.64 o 
  -6   4   4        4.02        7.74      7.90 o 
  -5   4   4      675.21      665.27     25.52 o 
  -4   4   4      143.63      132.72     13.34 o 
  -3   4   4      317.90      334.28     18.61 o 
  -2   4   4     1027.08     1033.31     30.79 o 
  -1   4   4      148.65      148.53     13.50 o 
   0   4   4       50.28       69.16      9.72 o 
   1   4   4     1093.36     1096.71     32.93 o 
   2   4   4        6.81       13.34      7.57 o 
   3   4   4      105.42      109.01     13.17 o 
   4   4   4       13.23        6.42      6.92 o 
   5   4   4       12.20       14.66      8.56 o 
   6   4   4       69.91       63.73     11.20 o 
   7   4   4       27.93        8.89     10.37 o 
   8   4   4        0.21        0.00      8.40 o 
   9   4   4       35.48       32.11     11.36 o 
  10   4   4       55.59       31.62     14.16 o 
  11   4   4       11.28        5.93     11.20 o 
  12   4   4        0.77        1.65      9.55 o 
  13   4   4        5.85        1.65     11.20 o 
  14   4   4        8.39       10.87     12.68 o 
 -16   5   4       32.13       66.69     15.48 o 
 -15   5   4        1.88        3.29     10.37 o 
 -14   5   4        1.53        0.00     12.84 o 
 -13   5   4       39.68       37.22     12.68 o 
 -12   5   4      119.65      147.22     19.27 o 
 -11   5   4       10.15        0.00     11.36 o 
 -10   5   4        9.06       13.67      7.90 o 
  -9   5   4       12.63       13.01      6.92 o 
  -8   5   4        0.31        0.00      9.06 o 
  -7   5   4       10.25        0.00      8.56 o 
  -6   5   4      324.04      272.04     21.24 o 
  -5   5   4       19.88        3.95     10.21 o 
  -4   5   4       82.21       84.15     13.34 o 
  -3   5   4      152.26      128.28     13.67 o 
  -2   5   4        9.36        5.60      8.07 o 
  -1   5   4       14.15       19.76      7.90 o 
   0   5   4      141.03      146.23     14.33 o 
   1   5   4      178.91      177.52     16.63 o 
   2   5   4       12.76       26.18     11.03 o 
   3   5   4        1.32        0.00      8.23 o 
   4   5   4        0.16        0.00      9.06 o 
   5   5   4       43.95       31.95     11.69 o 
   6   5   4        1.46        0.00     10.70 o 
   7   5   4       10.69       17.78     11.03 o 
   8   5   4       39.01       29.64     12.19 o 
   9   5   4      105.13      123.50     17.29 o 
  10   5   4       19.09       12.19     12.68 o 
  11   5   4       60.91       34.25     14.66 o 
  12   5   4        2.48       15.64     10.04 o 
 -14   6   4        1.17        0.00     15.64 o 
 -13   6   4       33.99       61.92     11.69 o 
 -12   6   4       28.14       36.56     14.49 o 
 -11   6   4        4.61       21.08     10.70 o 
 -10   6   4       20.33       28.65     11.36 o 
  -9   6   4       23.83       27.34     10.21 o 
  -8   6   4       16.71       23.71     10.70 o 
  -7   6   4       54.59       55.66     12.84 o 
  -6   6   4       28.85       14.66     11.20 o 
  -5   6   4       43.85       52.37     13.83 o 
  -4   6   4      780.98      705.61     33.59 o 
  -3   6   4       95.25       94.36     14.33 o 
  -2   6   4       22.93       29.81     11.69 o 
  -1   6   4       54.50       41.17     11.53 o 
   0   6   4       21.61       30.13      9.55 o 
   1   6   4       38.50       29.31     11.20 o 
   2   6   4       12.04        3.62      9.55 o 
   3   6   4       41.75       32.11     12.19 o 
   4   6   4       49.73       47.43     11.86 o 
   5   6   4        4.91       31.95      8.73 o 
   6   6   4       12.48       19.60     11.53 o 
   7   6   4      513.20      586.06     32.77 o 
   8   6   4        3.91        0.00     12.51 o 
   9   6   4        1.76        0.00     15.15 o 
  10   6   4       12.11       17.13     13.01 o 
  11   6   4        8.48        0.00     15.31 o 
 -12   7   4       26.03       25.19     13.50 o 
 -11   7   4        5.05       13.83     12.84 o 
 -10   7   4        2.48        0.00     11.36 o 
  -9   7   4       13.65       30.13     10.37 o 
  -8   7   4        6.20       13.83     11.03 o 
  -7   7   4        0.94       16.30      8.73 o 
  -6   7   4        8.48       10.21      8.73 o 
  -5   7   4       18.93       28.32     10.54 o 
  -4   7   4        0.37        9.72      9.72 o 
  -3   7   4       63.29       61.92     14.49 o 
  -2   7   4        1.31        0.00     11.53 o 
  -1   7   4        0.44       26.02      9.55 o 
   0   7   4        1.45        4.12      7.90 o 
   1   7   4        3.70        0.00     12.19 o 
   2   7   4       14.10        2.80     11.20 o 
   3   7   4        0.83        0.00     12.19 o 
   4   7   4       11.89        0.00     13.50 o 
   5   7   4        0.99        0.00     11.20 o 
   6   7   4        0.06        0.00     11.69 o 
   7   7   4       24.68       25.19     14.49 o 
   8   7   4       21.80       21.08     13.50 o 
  -8   8   4        0.13       19.60      8.56 o 
  -7   8   4       13.11       17.29     14.49 o 
  -6   8   4        0.15       15.31     12.19 o 
  -5   8   4        2.13        0.00     12.51 o 
  -4   8   4        4.54        8.23     13.17 o 
  -3   8   4       39.27       76.57     16.30 o 
  -2   8   4       10.04        0.00     14.00 o 
  -1   8   4        0.51       13.01      7.25 o 
   0   8   4        0.21        9.72      9.72 o 
   1   8   4        2.39        0.00     10.37 o 
   2   8   4        0.97       13.34      9.55 o 
   3   8   4        0.01        0.00     11.20 o 
   4   8   4       30.56       41.99     13.50 o 
   5   8   4        6.92       17.95     13.67 o 
 -19   1   5        1.23        1.81     11.69 o 
 -18   1   5        1.33        9.88      8.07 o 
 -17   1   5        4.61        0.00     11.20 o 
 -16   1   5       22.52       22.40     10.70 o 
 -15   1   5       78.70      100.28     15.81 o 
 -14   1   5       13.08        7.08     10.04 o 
 -13   1   5       48.54       58.46     11.20 o 
 -12   1   5        8.03        5.93      7.74 o 
 -11   1   5      293.18      311.23     19.60 o 
 -10   1   5       67.40       64.06     10.70 o 
  -9   1   5     1428.81     1556.47     35.73 o 
  -8   1   5      232.65      210.28     13.17 o 
  -7   1   5       42.87       40.18      7.08 o 
  -6   1   5       78.91       59.28      7.74 o 
  -5   1   5        4.97        3.62      4.78 o 
  -4   1   5      823.64      798.49     20.58 o 
  -3   1   5       63.78       65.37      6.92 o 
  -2   1   5      116.05      115.43      8.56 o 
  -1   1   5      122.91      125.64      8.89 o 
   0   1   5      152.17      137.66     10.04 o 
   1   1   5      216.35      216.38     11.53 o 
   2   1   5       18.28       39.85      6.92 o 
   3   1   5      203.28      224.94     13.34 o 
   4   1   5      989.62     1030.18     27.83 o 
   5   1   5      303.91      305.63     16.47 o 
   6   1   5        9.97        0.00      5.76 o 
   7   1   5       13.14       11.03      7.08 o 
   8   1   5       47.38       59.61      9.88 o 
   9   1   5        0.62        6.59      8.07 o 
  10   1   5      497.36      500.27     27.66 o 
  11   1   5        4.92       18.44      8.73 o 
  12   1   5      204.91      164.01     21.24 o 
  13   1   5       49.99       43.31     11.20 o 
  14   1   5        9.37       16.80     10.54 o 
  15   1   5       13.50       12.68     12.68 o 
 -19   2   5        7.78       20.09     14.00 o 
 -18   2   5       11.60       20.25     13.17 o 
 -17   2   5        0.00        0.00     11.86 o 
 -16   2   5      117.51      125.97     17.62 o 
 -15   2   5        0.34        9.39      9.39 o 
 -14   2   5       51.36       35.73     14.16 o 
 -13   2   5       49.77       29.48     11.20 o 
 -12   2   5        2.15        0.99      6.92 o 
 -11   2   5       69.89       90.24     11.20 o 
 -10   2   5      336.14      359.48     20.09 o 
  -9   2   5     1873.31     1863.91     41.50 o 
  -8   2   5        0.34        0.00      7.57 o 
  -7   2   5        0.46        2.14      5.43 o 
  -6   2   5      669.40      788.94     23.55 o 
  -5   2   5      103.41       98.14      9.39 o 
  -4   2   5     2527.16     2430.71     38.04 o 
  -3   2   5       36.77       27.17      6.59 o 
  -2   2   5       25.99       32.28      6.59 o 
  -1   2   5     5767.73     6114.56     59.45 o 
   0   2   5      346.86      390.43     16.14 o 
   1   2   5        8.29        6.09      6.42 o 
   2   2   5     1830.41     1949.87     36.72 o 
   3   2   5     1766.27     1812.04     37.22 o 
   4   2   5       25.72       17.46      7.57 o 
   5   2   5      830.26      882.47     29.31 o 
   7   2   5       10.47        0.00      8.23 o 
   8   2   5       55.16       65.04     10.87 o 
   9   2   5       44.53       55.66     10.21 o 
  10   2   5       39.62       37.71     11.20 o 
  11   2   5        5.99       14.99      8.07 o 
  12   2   5      147.65      146.23     20.58 o 
  13   2   5       64.95       65.37     13.50 o 
  14   2   5       63.60       75.75     14.16 o 
 -18   3   5        0.02        0.00     13.83 o 
 -17   3   5       19.43       34.58     11.86 o 
 -16   3   5      169.82      185.58     22.56 o 
 -15   3   5       69.03       51.21     14.00 o 
 -14   3   5       38.82       25.03     11.36 o 
 -13   3   5      158.74      132.23     16.63 o 
 -12   3   5        8.12        2.31      9.39 o 
 -11   3   5        2.44        0.00      9.06 o 
 -10   3   5       34.68       57.63      9.22 o 
  -9   3   5       70.80       81.68     11.53 o 
  -8   3   5      231.88      260.02     16.80 o 
  -7   3   5      232.25      230.21     15.81 o 
  -6   3   5        0.02        2.96      6.26 o 
  -5   3   5       29.55       30.63      7.90 o 
  -4   3   5       17.31        7.57      6.75 o 
  -3   3   5       30.97       21.57      7.25 o 
  -2   3   5      746.87      762.43     24.04 o 
  -1   3   5      424.39      405.42     19.10 o 
   0   3   5       44.83       47.75      9.39 o 
   1   3   5        0.11        0.00      6.92 o 
   2   3   5      687.45      652.75     23.88 o 
   3   3   5      107.30      124.99     12.68 o 
   4   3   5      298.00      303.82     18.44 o 
   5   3   5       37.20       48.91      9.55 o 
   6   3   5      131.92      116.26     15.15 o 
   7   3   5        5.44        0.00      9.39 o 
   8   3   5      356.97      337.25     23.38 o 
   9   3   5        2.93        4.94      9.55 o 
  10   3   5      152.62      127.62     18.61 o 
  11   3   5       62.62       72.46     13.83 o 
  12   3   5       18.05       20.25     10.87 o 
  13   3   5       13.92       16.80     11.36 o 
  14   3   5       83.08       97.49     17.62 o 
 -17   4   5        2.57        0.00     14.49 o 
 -16   4   5       20.86       31.29     13.50 o 
 -15   4   5       32.47       18.44     13.67 o 
 -14   4   5        9.46       13.01     10.87 o 
 -13   4   5      424.03      443.79     29.64 o 
 -12   4   5       10.71       21.41      9.22 o 
 -11   4   5       39.93       42.32     12.51 o 
 -10   4   5        2.08        3.29      8.73 o 
  -9   4   5        2.71        0.00      8.89 o 
  -8   4   5       17.88       15.64      8.23 o 
  -7   4   5      215.31      231.20     16.63 o 
  -6   4   5      598.98      609.45     25.85 o 
  -5   4   5      203.88      176.03     15.64 o 
  -4   4   5      442.25      447.90     21.57 o 
  -3   4   5      223.45      231.03     15.15 o 
  -2   4   5     1663.69     1558.61     39.36 o 
  -1   4   5        5.11        0.00      8.23 o 
   0   4   5      916.55      907.34     30.46 o 
   1   4   5      239.99      261.33     16.80 o 
   2   4   5       69.61       77.40     10.87 o 
   3   4   5     1032.81     1059.16     34.91 o 
   4   4   5      202.02      216.87     17.13 o 
   5   4   5        4.29       11.53      7.74 o 
   6   4   5      313.73      294.93     22.89 o 
   7   4   5      232.34      227.25     19.60 o 
   8   4   5      120.74      118.73     17.29 o 
   9   4   5        2.83        1.32      8.89 o 
  10   4   5       64.95       41.00     15.48 o 
  11   4   5       48.35       70.48     15.15 o 
  12   4   5        4.36        5.10     12.68 o 
  13   4   5       13.30       25.03     14.82 o 
 -16   5   5      103.98      127.62     21.57 o 
 -15   5   5       14.10       25.36     12.84 o 
 -14   5   5        0.65        0.00     12.19 o 
 -13   5   5        7.54        0.00     13.34 o 
 -12   5   5       83.40       63.56     13.67 o 
 -11   5   5        7.38        5.27      8.40 o 
 -10   5   5       39.32       45.45     12.02 o 
  -9   5   5        2.63        0.00     10.70 o 
  -8   5   5       25.41       22.89     10.54 o 
  -7   5   5       17.41        9.88      9.55 o 
  -6   5   5        0.92        3.13      8.07 o 
  -5   5   5      421.37      369.52     23.38 o 
  -4   5   5        1.41        0.00      8.23 o 
  -3   5   5       71.41       81.68     12.19 o 
  -2   5   5       44.39       41.66     10.54 o 
  -1   5   5      281.92      279.45     19.60 o 
   0   5   5       29.21        8.07      9.06 o 
   1   5   5        0.79        0.00      9.22 o 
   2   5   5      113.68       85.46     13.17 o 
   3   5   5        2.18        6.59      8.56 o 
   4   5   5      104.47      105.39     15.64 o 
   5   5   5       12.79        6.09      9.72 o 
   6   5   5      425.06      465.52     27.17 o 
   7   5   5       11.99       10.87     11.20 o 
   8   5   5      135.51      133.05     19.76 o 
   9   5   5        5.69        0.00     11.20 o 
  10   5   5       40.79       35.40     15.15 o 
  11   5   5        0.15        0.00     11.69 o 
  12   5   5        2.72        0.00     14.33 o 
 -14   6   5        0.16        0.00     10.87 o 
 -13   6   5        3.46        6.75      9.72 o 
 -12   6   5        1.06        7.90     12.35 o 
 -11   6   5       55.67       63.89     15.31 o 
 -10   6   5        4.89        0.00     10.87 o 
  -9   6   5       20.51       23.71     11.20 o 
  -8   6   5       92.20       74.93     16.14 o 
  -7   6   5       17.75       15.48     11.03 o 
  -6   6   5       29.07       37.71     10.70 o 
  -5   6   5       71.96       71.14     14.33 o 
  -4   6   5      567.60      566.63     30.79 o 
  -3   6   5      120.23      106.21     16.47 o 
  -2   6   5       23.19        0.00     10.54 o 
  -1   6   5       31.82        4.78      8.56 o 
   0   6   5        0.10        0.00      9.39 o 
   1   6   5        3.54       11.03      8.23 o 
   2   6   5       57.48       32.77     14.66 o 
   3   6   5       12.33        9.06     10.21 o 
   4   6   5        3.43       13.50      9.22 o 
   5   6   5      127.23      122.19     17.78 o 
   6   6   5       53.11       48.41     14.66 o 
   7   6   5        4.55       15.31     13.34 o 
   8   6   5        0.83        0.00     14.33 o 
   9   6   5        6.94        6.75      9.88 o 
  10   6   5       17.62       17.95     13.67 o 
 -12   7   5        9.97       10.87     13.34 o 
 -11   7   5        1.06        0.00     12.51 o 
 -10   7   5        4.25       25.03     11.86 o 
  -9   7   5        5.94       12.84     11.36 o 
  -8   7   5        0.29       15.48      9.06 o 
  -7   7   5       91.71       81.68     15.81 o 
  -6   7   5       74.06       50.22     17.62 o 
  -5   7   5       18.23       24.70     14.16 o 
  -4   7   5       53.72       32.93     15.64 o 
  -3   7   5       16.71        9.88     11.69 o 
  -2   7   5       22.89        0.00     12.84 o 
  -1   7   5       16.95       11.36     10.54 o 
   0   7   5        8.01       10.04      9.39 o 
   1   7   5       23.09       14.49     12.68 o 
   2   7   5       33.02       32.60     11.36 o 
   3   7   5        0.02       13.67      9.55 o 
   4   7   5        1.39        0.00     11.03 o 
   5   7   5       25.66       26.02     13.50 o 
   6   7   5        5.72        5.10     13.34 o 
   7   7   5       15.31       27.99     16.47 o 
  -8   8   5        0.33       19.93     12.35 o 
  -7   8   5        2.02        0.00     15.81 o 
  -6   8   5       28.28       53.52     14.16 o 
  -5   8   5      473.75      416.29     33.76 o 
  -4   8   5       29.96       36.89     13.50 o 
  -3   8   5       18.54        6.75     15.64 o 
  -2   8   5        3.36        0.00     12.84 o 
  -1   8   5        0.18        0.00     10.04 o 
   0   8   5        0.00        3.29     11.20 o 
   1   8   5        0.33        0.00      9.06 o 
   2   8   5        3.07        0.00     10.87 o 
   3   8   5        0.64        0.00     12.68 o 
   4   8   5        8.74        9.06     13.17 o 
 -19   0   6        1.96        0.00     13.01 o 
 -18   0   6       12.96       30.79     10.70 o 
 -17   0   6       43.18       27.01     12.19 o 
 -16   0   6       13.45       25.03     10.70 o 
 -15   0   6       68.68      110.00     14.49 o 
 -14   0   6      135.67      154.30     16.47 o 
 -13   0   6       84.96       89.75     12.19 o 
 -12   0   6      174.59      183.77     16.30 o 
 -11   0   6        9.73       12.68      6.42 o 
 -10   0   6      943.28      889.22     29.64 o 
  -9   0   6     1073.40     1198.14     32.28 o 
  -8   0   6       75.80      117.25     10.54 o 
  -7   0   6      732.58      795.85     23.71 o 
  -6   0   6      206.99      216.05     12.51 o 
  -5   0   6     1875.41     1876.42     33.10 o 
  -4   0   6      397.32      425.02     16.30 o 
  -3   0   6     2578.06     2726.45     38.70 o 
  -2   0   6     8765.75     9464.45     71.96 o 
  -1   0   6      322.08      392.25     15.31 o 
   0   0   6      396.88      440.33     17.29 o 
   1   0   6     2391.35     2890.63     42.98 o 
   2   0   6      197.66      246.51     13.83 o 
   3   0   6     1001.62     1105.76     28.49 o 
   4   0   6     1435.11     1466.56     34.91 o 
   5   0   6      148.85      137.83     13.34 o 
   6   0   6        6.64       11.86      6.09 o 
   7   0   6      327.79      296.24     19.76 o 
   8   0   6      219.55      150.51     16.96 o 
   9   0   6       34.49       45.12     10.54 o 
  10   0   6        3.42        9.06      7.25 o 
  11   0   6      105.47      114.61     17.62 o 
  12   0   6      178.15      190.69     21.57 o 
  13   0   6      115.60      125.97     18.28 o 
  14   0   6       14.25       24.70     15.15 o 
 -19   1   6        7.38       21.24     12.35 o 
 -18   1   6       26.36       36.06     13.67 o 
 -17   1   6        2.78        9.06      7.41 o 
 -16   1   6       36.84       44.96     13.83 o 
 -15   1   6      179.30      151.66     19.76 o 
 -14   1   6       33.02       27.50     12.68 o 
 -13   1   6       10.21        9.88      6.92 o 
 -12   1   6       24.78       15.15      9.06 o 
 -11   1   6        3.03       16.80      7.25 o 
 -10   1   6       85.65       94.03     10.37 o 
  -9   1   6      827.32      919.03     28.98 o 
  -8   1   6       51.20       57.96      9.22 o 
  -7   1   6        9.21       11.36      6.09 o 
  -6   1   6       69.33       70.81      8.07 o 
  -5   1   6     2871.99     2703.56     40.84 o 
  -4   1   6      443.94      473.76     17.13 o 
  -3   1   6     3305.86     3144.88     42.81 o 
  -2   1   6     1964.21     1958.43     34.09 o 
  -1   1   6      179.07      208.31     12.02 o 
   0   1   6      395.45      385.99     15.97 o 
   1   1   6        8.90        6.26      5.43 o 
   2   1   6       26.37       20.25      7.25 o 
   3   1   6       13.57       15.31      5.43 o 
   4   1   6      413.25      390.93     18.94 o 
   5   1   6      842.95      888.23     29.31 o 
   6   1   6      302.08      261.33     17.29 o 
   7   1   6     1102.63     1063.28     34.58 o 
   8   1   6       34.08       39.85     10.54 o 
   9   1   6      515.10      504.55     27.17 o 
  10   1   6      127.65      124.00     16.63 o 
  11   1   6      366.77      292.95     25.03 o 
  12   1   6       31.53       32.11     11.53 o 
  13   1   6      237.69      194.97     21.74 o 
  14   1   6       94.08       83.82     17.46 o 
 -19   2   6        4.76        7.25     12.35 o 
 -18   2   6        0.18       11.86      9.39 o 
 -17   2   6        8.62       14.16     11.20 o 
 -16   2   6        4.66        0.00      9.06 o 
 -15   2   6       31.33        8.07     12.84 o 
 -14   2   6      261.03      261.99     21.24 o 
 -13   2   6       18.56       28.82      7.57 o 
 -12   2   6        3.33        0.99      8.73 o 
 -11   2   6      403.04      394.55     23.22 o 
 -10   2   6       63.92       91.23     11.36 o 
  -9   2   6      138.97      148.20     13.83 o 
  -8   2   6      114.24      103.91     11.36 o 
  -7   2   6      109.82      106.87     10.37 o 
  -6   2   6       10.91       14.66      6.09 o 
  -5   2   6        0.04        0.00      6.09 o 
  -4   2   6      375.72      377.10     17.29 o 
  -3   2   6      503.72      545.72     19.60 o 
  -2   2   6       13.28        0.00      6.42 o 
  -1   2   6     1065.27     1101.98     27.99 o 
   0   2   6      232.24      280.60     15.15 o 
   1   2   6      638.91      654.73     23.05 o 
   2   2   6      892.90      940.93     27.83 o 
   3   2   6     1188.95     1210.17     31.95 o 
   4   2   6      395.91      446.42     20.91 o 
   5   2   6        0.21        3.62      7.08 o 
   6   2   6      145.24      163.85     14.99 o 
   7   2   6        9.27        9.72      7.74 o 
   8   2   6        9.83        0.00     10.21 o 
   9   2   6       57.68       42.65     12.19 o 
  10   2   6      183.42      168.29     20.42 o 
  11   2   6        8.24       20.58     11.53 o 
  12   2   6       48.68       28.49     15.48 o 
  13   2   6       76.61       83.49     15.64 o 
 -18   3   6       14.56       23.05     12.35 o 
 -17   3   6       20.45       18.28     12.68 o 
 -16   3   6        0.85        0.00     10.87 o 
 -15   3   6       44.26       25.85     12.19 o 
 -14   3   6       56.76       70.64     13.34 o 
 -13   3   6       47.42       44.63     12.19 o 
 -12   3   6       44.23       58.95     11.86 o 
 -11   3   6      312.49      338.56     21.24 o 
 -10   3   6       18.01        1.98      8.73 o 
  -9   3   6      262.71      264.30     18.77 o 
  -8   3   6        5.78        0.00      7.90 o 
  -7   3   6      101.44       96.66     10.54 o 
  -6   3   6       37.97       42.49      7.74 o 
  -5   3   6       90.39      106.38     10.21 o 
  -4   3   6       74.45       73.61     10.04 o 
  -3   3   6       33.81       50.39      9.55 o 
  -2   3   6     1267.95     1272.74     33.43 o 
  -1   3   6      222.54      203.20     14.49 o 
   0   3   6      271.23      294.76     17.29 o 
   1   3   6       12.48        9.72      8.56 o 
   2   3   6       69.49       71.80     11.36 o 
   3   3   6        1.16        0.00      7.41 o 
   4   3   6      369.53      361.45     20.91 o 
   5   3   6      774.58      775.11     32.11 o 
   6   3   6       66.80       64.06     12.19 o 
   7   3   6      429.12      386.32     25.69 o 
   8   3   6      194.31      204.85     20.42 o 
   9   3   6        6.18        0.00      9.88 o 
  10   3   6       33.65       27.34     11.86 o 
  11   3   6        1.05        0.00     11.86 o 
  12   3   6       15.61       19.93     10.04 o 
  13   3   6       11.64        0.00     12.51 o 
 -17   4   6       44.34       77.89     17.46 o 
 -16   4   6        4.76        4.94     11.86 o 
 -15   4   6       14.75        1.48     13.83 o 
 -14   4   6        0.45        7.25      9.22 o 
 -13   4   6       17.49       16.30     12.02 o 
 -12   4   6       29.44       20.42     10.21 o 
 -11   4   6        5.08        3.62     10.37 o 
 -10   4   6       14.71       22.72      9.72 o 
  -9   4   6      200.95      208.31     17.13 o 
  -8   4   6      116.19      116.26     14.33 o 
  -7   4   6       26.36       41.99      9.55 o 
  -6   4   6        0.40        3.79      6.42 o 
  -5   4   6        4.12        8.23      6.59 o 
  -4   4   6        1.07        0.00      7.41 o 
  -3   4   6        2.31        0.00      7.74 o 
  -2   4   6        2.29       11.53      5.76 o 
  -1   4   6       12.52        4.45      6.92 o 
   0   4   6       31.71       42.98      9.22 o 
   1   4   6      214.45      221.32     16.30 o 
   2   4   6      159.55      138.98     16.80 o 
   3   4   6        0.94       13.34      6.75 o 
   4   4   6       40.16       32.28     10.87 o 
   5   4   6       10.34       10.21      8.56 o 
   6   4   6       54.51       81.02     14.00 o 
   7   4   6        3.53       14.16     10.37 o 
   8   4   6       33.95       27.34     12.68 o 
   9   4   6       35.20       23.38     11.69 o 
  10   4   6       51.21       43.64     14.16 o 
  11   4   6        0.01        0.00     11.53 o 
  12   4   6       13.84       19.60     11.36 o 
 -16   5   6       20.95       45.12     15.48 o 
 -15   5   6        3.66       10.21     11.03 o 
 -14   5   6        5.36       20.91     10.54 o 
 -13   5   6       33.13       27.34     13.83 o 
 -12   5   6       22.04       25.85     11.03 o 
 -11   5   6       21.32        9.55      8.89 o 
 -10   5   6       21.43       14.16     12.19 o 
  -9   5   6        5.55       27.17      8.40 o 
  -8   5   6       13.58       11.86     10.70 o 
  -7   5   6      229.44      226.75     19.93 o 
  -6   5   6        0.12        9.88      8.40 o 
  -5   5   6       12.34        5.43     10.87 o 
  -4   5   6      354.80      334.28     22.89 o 
  -3   5   6       18.01       12.68     10.70 o 
  -2   5   6       12.79       13.67      8.56 o 
  -1   5   6        1.59        5.27     10.04 o 
   0   5   6       58.56       56.15     11.20 o 
   1   5   6      103.39      100.78     13.01 o 
   2   5   6      201.95      170.27     17.62 o 
   3   5   6       51.88       54.51     12.84 o 
   4   5   6       28.14       40.84      9.39 o 
   5   5   6       11.23        0.00     11.69 o 
   6   5   6      169.07      166.48     18.94 o 
   7   5   6      233.73      224.61     23.71 o 
   8   5   6       56.20       42.65     14.33 o 
   9   5   6        0.36       12.84     11.36 o 
  10   5   6        2.95       12.02      9.55 o 
  11   5   6        1.17       10.87     10.87 o 
 -14   6   6       25.94       16.14     13.50 o 
 -13   6   6        8.21       23.71      9.55 o 
 -12   6   6        1.40        0.00     13.50 o 
 -11   6   6        0.34        0.00     10.87 o 
 -10   6   6        4.12        0.00     12.68 o 
  -9   6   6        5.70        5.60     10.87 o 
  -8   6   6        1.33        9.55      7.57 o 
  -7   6   6       64.89       85.13     14.82 o 
  -6   6   6      691.56      724.22     36.89 o 
  -5   6   6      127.16      147.71     17.95 o 
  -4   6   6       94.12       92.87     13.50 o 
  -3   6   6       78.96       78.71     12.84 o 
  -2   6   6        9.39       22.56      8.73 o 
  -1   6   6        2.34        0.00      9.72 o 
   0   6   6       19.43        0.00     13.17 o 
   1   6   6        8.76       14.33     10.54 o 
   2   6   6       85.15       90.73     14.00 o 
   3   6   6       16.41       20.58     11.86 o 
   4   6   6       86.47       96.99     16.14 o 
   5   6   6       23.51       20.75     14.66 o 
   6   6   6      161.31      147.22     22.07 o 
   7   6   6        3.66        0.00     15.31 o 
   8   6   6       40.94       28.98     14.33 o 
   9   6   6       22.90       21.57     15.15 o 
 -11   7   6        1.68       14.16     10.04 o 
 -10   7   6        0.45        3.46     12.02 o 
  -9   7   6        6.94        0.00     13.01 o 
  -8   7   6       59.42       50.88     17.13 o 
  -7   7   6      136.04      137.99     20.09 o 
  -6   7   6       24.76        7.57     13.83 o 
  -5   7   6        0.02        0.00     11.36 o 
  -4   7   6       18.03       19.27     12.19 o 
  -3   7   6        0.73        0.00     10.21 o 
  -2   7   6        2.85       13.17      9.88 o 
  -1   7   6       20.45        2.96     12.68 o 
   0   7   6        1.64        7.41      8.07 o 
   1   7   6        0.04        6.09     11.03 o 
   2   7   6       11.66        4.61     11.03 o 
   3   7   6        8.19       25.52     10.87 o 
   4   7   6       21.99       24.70     15.31 o 
   5   7   6        9.19        1.65     13.34 o 
   6   7   6        2.11       15.81     13.34 o 
  -7   8   6       18.00       14.33     12.68 o 
  -6   8   6        0.16        0.00     17.13 o 
  -5   8   6        3.57        0.00     16.14 o 
  -4   8   6       13.30        0.00     12.51 o 
  -3   8   6        7.97        0.00     14.99 o 
  -2   8   6        0.01        0.00     10.21 o 
  -1   8   6        5.79        0.00     11.36 o 
   0   8   6       12.50       17.46     13.34 o 
   1   8   6        1.57        1.81     11.69 o 
   2   8   6        0.01        0.00     14.82 o 
 -19   1   7        0.51        0.00     10.70 o 
 -18   1   7       17.15       21.57     11.53 o 
 -17   1   7       45.59       59.78     12.68 o 
 -16   1   7       21.52       39.85     10.21 o 
 -15   1   7      173.73      167.47     18.61 o 
 -14   1   7       21.66       26.84      9.72 o 
 -13   1   7        5.13       13.50      9.22 o 
 -12   1   7       46.02       53.35     11.03 o 
 -11   1   7       57.82       49.40     11.69 o 
 -10   1   7      169.22      175.54     15.15 o 
  -9   1   7      135.55      118.07     12.68 o 
  -8   1   7      166.51      168.95     13.17 o 
  -7   1   7        0.06        8.89      5.10 o 
  -6   1   7       45.19       49.57      7.90 o 
  -5   1   7       20.56       26.84      6.92 o 
  -4   1   7     1532.57     1630.73     33.92 o 
  -3   1   7      366.64      390.43     17.29 o 
  -2   1   7       20.90       30.63      6.42 o 
  -1   1   7      642.72      770.33     23.88 o 
   0   1   7      163.54      157.43     11.69 o 
   1   1   7      105.78      125.31     11.36 o 
   2   1   7       63.95       70.15      9.72 o 
   3   1   7     1192.55     1284.76     34.09 o 
   4   1   7        1.91        6.26      5.43 o 
   5   1   7       15.99        2.96      7.74 o 
   6   1   7        0.00        7.25      7.25 o 
   7   1   7        0.25        0.00      9.06 o 
   8   1   7       73.31       65.70     13.01 o 
   9   1   7       33.43       28.82     11.03 o 
  10   1   7      133.63      126.14     16.96 o 
  11   1   7       24.19       30.46     14.16 o 
  12   1   7       13.77       32.93     12.35 o 
  13   1   7       69.36       92.05     17.13 o 
 -18   2   7        1.78        5.10     12.19 o 
 -17   2   7        1.01        0.00     13.34 o 
 -16   2   7        2.20       11.86     11.03 o 
 -15   2   7       11.93       16.47     12.19 o 
 -14   2   7       49.59       38.20     12.51 o 
 -13   2   7        0.37        0.00      9.06 o 
 -12   2   7       48.68       38.53     12.35 o 
 -11   2   7       76.55       75.91     11.69 o 
 -10   2   7       52.65       66.03     10.54 o 
  -9   2   7       23.93       17.95      7.08 o 
  -8   2   7      172.80      173.73     13.83 o 
  -7   2   7      152.18      167.80     13.34 o 
  -6   2   7        0.38        3.79      6.09 o 
  -5   2   7        3.89        9.55      4.12 o 
  -4   2   7     1121.16     1177.56     30.46 o 
  -3   2   7      683.84      780.87     24.70 o 
  -2   2   7        4.52        1.48      4.45 o 
  -1   2   7     1442.38     1446.63     35.07 o 
   0   2   7      137.89      150.67     12.35 o 
   1   2   7        0.07        0.00      5.43 o 
   2   2   7       65.93       65.54     10.04 o 
   3   2   7      136.75      100.94     12.84 o 
   4   2   7       26.99       12.35     10.54 o 
   5   2   7       55.90       41.83     10.04 o 
   6   2   7       16.27       32.93      6.59 o 
   7   2   7      135.47      155.61     16.63 o 
   8   2   7      356.17      360.13     24.54 o 
   9   2   7        0.51        8.23     10.04 o 
  10   2   7       19.52        1.48     12.51 o 
  11   2   7        4.09        0.00     10.87 o 
  12   2   7        4.33        0.00     13.17 o 
  13   2   7        5.46       16.30     13.01 o 
 -18   3   7        4.24        0.00     13.67 o 
 -17   3   7        0.05        0.00     10.21 o 
 -16   3   7       72.49       42.16     14.49 o 
 -15   3   7       13.75       24.70     11.20 o 
 -14   3   7       14.52        0.00     10.37 o 
 -13   3   7      207.89      209.79     20.25 o 
 -12   3   7       82.71       71.47     13.01 o 
 -11   3   7       15.35       20.09      9.39 o 
 -10   3   7       20.48       28.32     10.21 o 
  -9   3   7        3.41        1.98      8.89 o 
  -8   3   7      130.39      108.19     14.16 o 
  -7   3   7      144.61      117.74     14.16 o 
  -6   3   7      317.40      318.14     18.94 o 
  -5   3   7        1.87        1.65      6.26 o 
  -4   3   7      699.79      710.39     26.51 o 
  -3   3   7       15.69       16.47      6.09 o 
  -2   3   7       19.65       34.58      7.74 o 
  -1   3   7        0.80        0.00      5.43 o 
   0   3   7      457.32      468.49     22.72 o 
   1   3   7      331.49      307.28     19.60 o 
   2   3   7      315.44      291.63     19.10 o 
   3   3   7        2.26        2.96      7.41 o 
   4   3   7      150.53      151.66     17.62 o 
   5   3   7     1837.97     1773.83     47.92 o 
   6   3   7        6.43        0.00     12.02 o 
   7   3   7        8.32        3.79     10.54 o 
   8   3   7        0.21        0.00      9.22 o 
   9   3   7       14.87        0.00     10.70 o 
  10   3   7       93.91      102.43     16.14 o 
  11   3   7      136.26      114.61     21.74 o 
  12   3   7       84.84       94.19     18.44 o 
 -17   4   7        1.63       12.51     14.00 o 
 -16   4   7        5.27        0.00     11.86 o 
 -15   4   7       12.20        3.13     13.01 o 
 -14   4   7       24.66       45.78     13.67 o 
 -13   4   7       16.34        0.00     10.87 o 
 -12   4   7       15.89       31.45     12.51 o 
 -11   4   7       23.74       37.22     10.04 o 
 -10   4   7      431.97      458.61     26.68 o 
  -9   4   7       76.76      120.87     14.49 o 
  -8   4   7      494.47      448.56     25.52 o 
  -7   4   7      368.89      387.31     22.89 o 
  -6   4   7       21.00       33.92     10.04 o 
  -5   4   7      243.78      221.32     16.96 o 
  -4   4   7       27.37       26.02      8.40 o 
  -3   4   7      236.02      231.53     17.78 o 
  -2   4   7       30.68       36.56      9.22 o 
  -1   4   7       60.83       68.17     11.03 o 
   0   4   7       67.54       68.83     10.87 o 
   1   4   7      596.44      585.90     29.15 o 
   2   4   7      599.35      550.82     27.50 o 
   3   4   7      717.60      692.77     32.11 o 
   4   4   7       27.24       23.38     11.20 o 
   5   4   7       28.91       29.64     11.69 o 
   6   4   7      258.20      263.97     24.04 o 
   7   4   7       29.47       29.15     12.02 o 
   8   4   7       33.43       25.03     13.34 o 
   9   4   7       23.93       31.29     14.99 o 
  10   4   7        5.79       11.69     12.35 o 
  11   4   7       32.42       17.78     15.48 o 
 -16   5   7       26.55       12.84     15.64 o 
 -15   5   7        4.91        0.00     11.20 o 
 -14   5   7        0.77        0.00     12.02 o 
 -13   5   7        4.22       24.70     10.54 o 
 -12   5   7        0.13       10.21     10.87 o 
 -11   5   7        0.10        1.48      9.72 o 
 -10   5   7      174.10      151.83     19.60 o 
  -9   5   7       11.75        6.42     11.20 o 
  -8   5   7      156.36      142.77     17.95 o 
  -7   5   7       39.04       35.73     13.34 o 
  -6   5   7      149.24      133.55     18.77 o 
  -5   5   7       79.35       74.10     13.34 o 
  -4   5   7        2.09        2.31      7.41 o 
  -3   5   7       31.41       25.85      9.88 o 
  -2   5   7        0.99        0.00      8.23 o 
  -1   5   7        2.07       11.36     10.37 o 
   0   5   7       74.97       82.34     14.66 o 
   1   5   7       25.89       32.11      9.88 o 
   2   5   7      183.52      182.95     19.43 o 
   3   5   7       13.76       15.31     10.37 o 
   4   5   7       73.26       83.65     14.66 o 
   5   5   7      162.08      179.33     19.76 o 
   6   5   7        0.36        0.00     13.17 o 
   7   5   7      494.81      509.00     33.10 o 
   8   5   7       50.88       17.78     15.31 o 
   9   5   7       29.04       34.25     12.84 o 
  10   5   7        5.30        9.06     12.51 o 
 -14   6   7        4.24       12.68     12.68 o 
 -13   6   7        1.04        3.46     12.19 o 
 -12   6   7       15.81       19.76     14.66 o 
 -11   6   7        0.10        0.00     12.02 o 
 -10   6   7       12.05       18.28     11.69 o 
  -9   6   7        0.03        0.00      9.55 o 
  -8   6   7        2.11        0.00     13.50 o 
  -7   6   7      156.76      139.48     19.76 o 
  -6   6   7      375.98      352.89     26.68 o 
  -5   6   7       64.16       62.57     12.51 o 
  -4   6   7        0.03        1.32      8.07 o 
  -3   6   7       29.52       19.76     11.86 o 
  -2   6   7       13.26        0.00     10.70 o 
  -1   6   7      204.17      175.54     20.09 o 
   0   6   7       53.91       66.20     14.16 o 
   1   6   7       16.15       16.47     10.21 o 
   2   6   7       91.24       84.97     15.81 o 
   3   6   7        3.67        0.00     11.36 o 
   4   6   7        5.21        9.06      8.23 o 
   5   6   7       43.98       34.75     13.17 o 
   6   6   7       86.58      123.34     16.80 o 
   7   6   7       18.05       34.42     11.36 o 
   8   6   7        2.16       21.57     10.87 o 
 -11   7   7        0.01        5.43      8.23 o 
 -10   7   7        1.73        0.00     10.04 o 
  -9   7   7       10.75       10.04     13.67 o 
  -8   7   7      103.32      114.61     17.78 o 
  -7   7   7        5.46       12.84     10.54 o 
  -6   7   7        5.34       17.29     12.02 o 
  -5   7   7      116.23      136.51     20.75 o 
  -4   7   7        1.55        0.00     13.34 o 
  -3   7   7        3.34        9.22      9.88 o 
  -2   7   7        3.56        9.22     11.36 o 
  -1   7   7        2.96        6.26     12.35 o 
   0   7   7        0.03       31.45     10.37 o 
   1   7   7       20.22       31.95      9.06 o 
   2   7   7       17.94       21.24     10.70 o 
   3   7   7        3.04        3.29     11.86 o 
   4   7   7        0.18        0.00     11.69 o 
   5   7   7        1.15        0.00     13.17 o 
  -6   8   7       81.05       81.84     20.58 o 
  -5   8   7      103.17      124.16     19.43 o 
  -4   8   7       48.61       37.54     19.27 o 
  -3   8   7        1.05        0.00     15.81 o 
  -2   8   7        0.75       14.33     10.04 o 
  -1   8   7        0.30        0.00     12.51 o 
   0   8   7       23.40       34.58     14.16 o 
 -19   0   8        6.41       10.70     13.01 o 
 -18   0   8        2.30        1.65     10.04 o 
 -17   0   8       12.08        0.00     12.02 o 
 -16   0   8       78.13       84.64     14.49 o 
 -15   0   8      171.41      153.64     19.43 o 
 -14   0   8        1.37        7.41      7.41 o 
 -13   0   8      101.66      125.97     15.31 o 
 -12   0   8      448.21      475.40     25.69 o 
 -11   0   8        0.21        9.06      7.25 o 
 -10   0   8      171.29      133.22     14.99 o 
  -9   0   8       13.42       11.36      5.76 o 
  -8   0   8      114.02      111.48     12.68 o 
  -7   0   8      222.60      206.33     13.50 o 
  -6   0   8      490.81      468.49     20.25 o 
  -5   0   8     1594.04     1737.11     37.05 o 
  -4   0   8      838.68      905.69     27.34 o 
  -3   0   8      112.49      201.39     13.67 o 
  -2   0   8     6840.15     7468.64     76.08 o 
  -1   0   8      699.01      836.03     26.84 o 
   0   0   8       21.83       39.19      8.40 o 
   1   0   8      366.24      432.43     20.75 o 
   2   0   8       17.48       26.18      6.75 o 
   3   0   8     1833.62     2023.31     45.28 o 
   4   0   8      602.36      597.43     26.35 o 
   5   0   8       42.58       53.02     11.20 o 
   6   0   8      132.40      152.49     16.14 o 
   7   0   8      462.43      549.18     29.48 o 
   8   0   8        0.17        0.00      8.89 o 
   9   0   8      230.73      263.14     22.40 o 
  10   0   8      167.54      139.81     17.95 o 
  11   0   8      180.40      199.25     23.38 o 
  12   0   8        1.71        0.00     14.33 o 
 -19   1   8        2.69        3.62     14.16 o 
 -18   1   8        0.28        0.00     11.69 o 
 -17   1   8       22.84       29.64     13.34 o 
 -16   1   8      191.13      169.94     20.25 o 
 -15   1   8       26.64       18.94     10.21 o 
 -14   1   8       95.78      107.04     15.81 o 
 -13   1   8       21.19       18.77      8.40 o 
 -12   1   8       75.70       77.72     13.67 o 
 -11   1   8      111.06      115.43     13.83 o 
 -10   1   8       32.11       29.64      9.22 o 
  -9   1   8       24.63       22.56      8.07 o 
  -8   1   8      816.01      798.82     27.34 o 
  -7   1   8       30.64       37.38      8.07 o 
  -6   1   8      140.85      161.54     13.17 o 
  -5   1   8      975.98     1003.17     28.98 o 
  -4   1   8        0.03        4.45      6.09 o 
  -3   1   8      765.43      790.42     26.02 o 
  -2   1   8      528.23      516.90     21.08 o 
  -1   1   8      462.27      451.86     20.25 o 
   0   1   8      146.85      150.34     13.17 o 
   1   1   8      712.49      718.62     25.85 o 
   2   1   8      395.52      462.56     22.23 o 
   3   1   8       19.03       11.36      9.22 o 
   4   1   8     2426.19     2371.26     52.04 o 
   5   1   8       13.00       20.42      9.55 o 
   6   1   8       22.44       23.05      9.06 o 
   7   1   8       21.63        8.73     10.54 o 
   8   1   8       76.76       86.62     12.51 o 
  10   1   8      423.01      370.51     28.16 o 
  11   1   8       23.04       24.70     13.17 o 
 -18   2   8        2.07        3.46     11.36 o 
 -17   2   8        0.06        0.00     12.84 o 
 -16   2   8        7.84        0.00     11.69 o 
 -15   2   8       17.99       22.40     11.20 o 
 -14   2   8      157.41      137.66     18.28 o 
 -13   2   8        0.37        1.15      8.07 o 
 -12   2   8       23.56       22.89     10.21 o 
 -11   2   8      187.70      195.96     16.47 o 
 -10   2   8      534.89      598.08     28.16 o 
  -9   2   8      864.33      818.25     30.13 o 
  -8   2   8       38.61       17.29      8.40 o 
  -7   2   8      172.01      161.21     15.15 o 
  -6   2   8      278.06      329.84     18.44 o 
  -5   2   8      169.06      202.71     14.82 o 
  -4   2   8     1481.62     1542.96     36.89 o 
  -3   2   8      293.82      312.22     17.46 o 
  -2   2   8       19.95       24.54      5.60 o 
  -1   2   8       36.24       49.40      9.06 o 
   0   2   8      840.75      855.79     28.65 o 
   1   2   8       19.70       18.94      6.42 o 
   2   2   8      800.53      837.35     30.30 o 
   3   2   8      236.46      206.33     18.11 o 
   4   2   8       63.82      119.06     14.00 o 
   5   2   8      445.58      403.11     25.52 o 
   6   2   8      107.19      134.21     15.31 o 
   7   2   8       75.29       58.13     12.84 o 
   8   2   8       36.48       40.18     10.04 o 
   9   2   8        0.35       11.86     10.54 o 
  10   2   8        0.23        0.00     10.87 o 
  11   2   8        1.45       11.86     10.37 o 
  12   2   8       11.50       18.28     12.35 o 
 -18   3   8       14.83       38.04     12.84 o 
 -17   3   8        0.25        0.00     12.51 o 
 -16   3   8        0.50        0.00     10.70 o 
 -15   3   8       13.27        2.96     12.35 o 
 -14   3   8       16.31        4.12      9.39 o 
 -13   3   8       31.35       52.53     11.86 o 
 -12   3   8       29.33       34.58     12.02 o 
 -11   3   8      201.90      223.95     19.43 o 
 -10   3   8      190.22      226.42     18.11 o 
  -9   3   8       45.42       63.07     12.02 o 
  -8   3   8       40.70       36.23     11.36 o 
  -7   3   8      209.74      209.96     17.13 o 
  -6   3   8      614.30      628.22     25.69 o 
  -5   3   8       52.20       50.55     11.03 o 
  -4   3   8       54.46       46.44      9.55 o 
  -3   3   8        8.42       10.04      6.26 o 
  -2   3   8       88.00       82.50     12.35 o 
  -1   3   8        0.90        1.81      6.26 o 
   0   3   8        2.34        0.00      7.08 o 
   1   3   8       89.24       79.70     11.86 o 
   2   3   8       12.47        4.12      9.06 o 
   3   3   8        0.27        0.00      8.89 o 
   4   3   8      382.48      352.72     24.37 o 
   5   3   8      100.23       79.37     16.63 o 
   6   3   8      943.60      865.67     38.20 o 
   7   3   8       39.53       37.22     12.35 o 
   8   3   8       59.78       66.03     12.68 o 
   9   3   8        6.99        0.00     11.36 o 
  10   3   8      190.99      170.43     23.22 o 
  11   3   8        3.91       12.51     13.17 o 
 -17   4   8       11.32        7.25     11.36 o 
 -16   4   8       27.37       23.88     12.02 o 
 -15   4   8        0.21        0.00      9.22 o 
 -14   4   8        9.08        0.00      9.55 o 
 -13   4   8        5.83        0.00      9.55 o 
 -12   4   8       54.65       32.60     12.84 o 
 -11   4   8        3.73       10.37      9.72 o 
 -10   4   8        0.04        0.00     11.20 o 
  -9   4   8       80.40       68.17     13.34 o 
  -8   4   8      430.85      475.57     27.50 o 
  -7   4   8      818.52      809.19     33.26 o 
  -6   4   8       43.13       45.94     10.54 o 
  -5   4   8      213.74      201.72     17.46 o 
  -4   4   8        0.00        8.40      6.42 o 
  -3   4   8        1.36        0.00      7.74 o 
  -2   4   8      151.44      135.19     13.67 o 
  -1   4   8       24.26       24.54      9.06 o 
   0   4   8       14.02       12.02      9.55 o 
   1   4   8       76.46       86.62     13.50 o 
   2   4   8        0.45       10.54      8.40 o 
   3   4   8       40.71       30.46     12.35 o 
   4   4   8      213.05      184.93     20.09 o 
   5   4   8      437.99      491.05     28.82 o 
   6   4   8       30.27       24.04     13.34 o 
   7   4   8       24.47       14.99     12.51 o 
   8   4   8       18.70       12.68     14.66 o 
   9   4   8        0.18        1.65     11.03 o 
  10   4   8        9.52        0.00     12.51 o 
 -15   5   8        8.74        0.00     12.84 o 
 -14   5   8        1.12        0.00     14.16 o 
 -13   5   8       35.40       27.01     13.34 o 
 -12   5   8       44.97       34.75     13.17 o 
 -11   5   8        0.26        4.28     10.37 o 
 -10   5   8       38.99       48.41     14.66 o 
  -9   5   8      126.01      125.31     16.80 o 
  -8   5   8      108.15      108.35     16.63 o 
  -7   5   8        1.55        0.00     11.03 o 
  -6   5   8       48.19        9.88     13.17 o 
  -5   5   8       29.81       18.11     11.36 o 
  -4   5   8        2.16       14.49      9.72 o 
  -3   5   8        1.69       15.64      8.40 o 
  -2   5   8       16.66       14.49     10.21 o 
  -1   5   8       15.32        6.09      9.88 o 
   0   5   8       25.22       31.29      9.72 o 
   1   5   8       53.18       61.59     13.01 o 
   2   5   8       30.16       42.32     13.83 o 
   3   5   8       23.54       27.50     10.87 o 
   4   5   8        0.16       32.93     11.03 o 
   5   5   8        4.02        0.00     10.21 o 
   6   5   8      120.59      137.83     17.95 o 
   7   5   8        0.00        0.00     10.37 o 
   8   5   8        0.25       15.64      9.06 o 
 -13   6   8        0.15        0.00      9.72 o 
 -12   6   8        3.04        0.00     12.51 o 
 -11   6   8       23.35       43.97     12.84 o 
 -10   6   8       14.03        0.00     13.83 o 
  -9   6   8       25.91       30.46     11.36 o 
  -8   6   8       11.05       14.82     10.70 o 
  -7   6   8       80.16       75.09     15.31 o 
  -6   6   8       47.15       18.44      9.22 o 
  -5   6   8       14.62       16.80     11.86 o 
  -4   6   8        5.45        9.72     10.37 o 
  -3   6   8        1.77       11.20      9.22 o 
  -2   6   8        0.01       15.31     10.21 o 
  -1   6   8       55.69       65.04     13.34 o 
   0   6   8        0.01        5.76      9.72 o 
   1   6   8       38.54       25.03     12.35 o 
   2   6   8        0.07        4.61      8.73 o 
   3   6   8        5.15        7.74     12.02 o 
   4   6   8        9.34        9.72     13.67 o 
   5   6   8       14.52        0.00     14.33 o 
   6   6   8        1.59        0.00     10.87 o 
 -10   7   8        0.27        0.00     13.17 o 
  -9   7   8       23.78       27.83     13.83 o 
  -8   7   8        3.59       10.21     12.51 o 
  -7   7   8        2.16       14.99     11.86 o 
  -6   7   8       81.54      125.97     19.60 o 
  -5   7   8       20.48        0.00     13.50 o 
  -4   7   8       18.56        0.00     16.30 o 
  -3   7   8        0.03        8.07     10.37 o 
  -2   7   8       25.52       22.56     14.49 o 
  -1   7   8        4.76       19.60      9.72 o 
   0   7   8       12.61        3.29     13.67 o 
   1   7   8       39.15       52.20     13.17 o 
   2   7   8        1.73        0.00     11.03 o 
   3   7   8        9.88        1.81     11.69 o 
 -18   1   9        8.88        0.00     11.03 o 
 -17   1   9       79.22       79.87     16.80 o 
 -16   1   9       40.06       59.78     11.36 o 
 -15   1   9       39.09       26.51     12.02 o 
 -14   1   9       37.28       35.40     12.19 o 
 -13   1   9      122.85      119.06     16.47 o 
 -12   1   9       95.21      107.20     14.99 o 
 -11   1   9       66.48       55.33     12.84 o 
 -10   1   9        5.09        5.10      9.06 o 
  -9   1   9      343.40      357.66     21.74 o 
  -8   1   9        2.31        1.81      6.92 o 
  -7   1   9       72.35       42.98      9.06 o 
  -6   1   9       12.68        9.55      7.41 o 
  -5   1   9       36.62       44.46      8.89 o 
  -4   1   9        1.60        0.00      6.59 o 
  -3   1   9       10.18        9.39      7.25 o 
  -2   1   9       14.83        9.55      7.57 o 
  -1   1   9       48.47       53.19      9.39 o 
   0   1   9      153.86      135.85     14.16 o 
   1   1   9       14.51        8.56     10.37 o 
   2   1   9      108.52      109.67     14.16 o 
   3   1   9       45.11       46.77     13.34 o 
   4   1   9      674.82      719.28     30.79 o 
   5   1   9      448.71      456.96     26.51 o 
   6   1   9       88.32       99.79     14.33 o 
   7   1   9       13.79        1.32     10.70 o 
   8   1   9        0.48        2.96      8.23 o 
   9   1   9        1.04        0.00     10.70 o 
  10   1   9       27.30       36.72     13.34 o 
  11   1   9       50.22       51.71     14.33 o 
 -18   2   9       24.73       33.43     11.53 o 
 -17   2   9       12.38       27.99     10.54 o 
 -16   2   9        2.31        0.00     11.03 o 
 -15   2   9       19.91       21.74     13.01 o 
 -14   2   9       14.98       27.17      9.06 o 
 -13   2   9        6.25        2.63      9.55 o 
 -12   2   9       62.40       72.29     11.03 o 
 -11   2   9        4.37       13.67      7.90 o 
 -10   2   9       45.94       63.73     13.67 o 
  -9   2   9      810.36      947.02     34.58 o 
  -8   2   9      288.78      258.86     19.76 o 
  -7   2   9       59.37       73.44     12.35 o 
  -6   2   9      362.94      367.22     19.93 o 
  -5   2   9        0.83        7.25      6.92 o 
  -4   2   9        8.63       14.49      7.90 o 
  -3   2   9       35.02       36.39      9.39 o 
  -2   2   9       83.38       90.40     10.70 o 
  -1   2   9        9.05       11.36      7.74 o 
   0   2   9      300.38      305.13     19.27 o 
   1   2   9       18.10       11.20      8.89 o 
   2   2   9     2140.98     2278.71     53.85 o 
   3   2   9      400.35      310.57     25.36 o 
   4   2   9      573.91      589.19     29.64 o 
   5   2   9       54.68       31.29     12.68 o 
   6   2   9        0.00        2.63      8.89 o 
   7   2   9       41.65       39.69     11.86 o 
   8   2   9       37.97       30.13     10.70 o 
   9   2   9      111.55       80.52     17.29 o 
  10   2   9       70.33       97.98     18.61 o 
 -17   3   9        9.64        3.46     13.67 o 
 -16   3   9       26.63       11.36     13.83 o 
 -15   3   9        1.23        7.74     10.54 o 
 -14   3   9       13.20        4.28     10.37 o 
 -13   3   9       43.29       29.97     14.49 o 
 -12   3   9        9.91        7.74      9.55 o 
 -11   3   9      114.54      100.61     16.14 o 
 -10   3   9       89.18       83.16     12.84 o 
  -9   3   9      454.48      469.81     26.84 o 
  -8   3   9        6.85       21.57      9.72 o 
  -7   3   9        2.16        4.12      8.40 o 
  -6   3   9        5.20       23.55      9.39 o 
  -5   3   9        0.05        0.00      6.92 o 
  -4   3   9       32.87       21.08      9.39 o 
  -3   3   9      212.49      238.28     18.44 o 
  -2   3   9      154.01      153.64     16.47 o 
  -1   3   9      104.75      106.87     13.01 o 
   0   3   9        0.66        0.00      9.06 o 
   1   3   9       16.66       22.07     10.54 o 
   2   3   9       60.69       46.11     12.84 o 
   3   3   9       36.43       44.63     11.86 o 
   4   3   9       28.58       40.51     10.87 o 
   5   3   9      316.25      271.71     21.90 o 
   6   3   9       27.81       19.76     11.69 o 
   7   3   9       38.49       39.03     12.84 o 
   8   3   9      124.32      129.10     19.76 o 
   9   3   9      104.91       91.39     18.61 o 
  10   3   9       29.93       54.01     14.66 o 
 -16   4   9        0.04       14.00     12.35 o 
 -15   4   9        0.62       13.17      9.39 o 
 -14   4   9        0.18        0.00     12.02 o 
 -13   4   9        1.17        0.00     11.36 o 
 -12   4   9        6.24       25.36      6.92 o 
 -11   4   9       31.81       29.64     11.36 o 
 -10   4   9      241.67      208.14     21.74 o 
  -9   4   9      173.14      178.01     18.94 o 
  -8   4   9      103.41      116.92     16.47 o 
  -7   4   9      409.54      424.69     26.35 o 
  -6   4   9       16.96       23.05      9.06 o 
  -5   4   9      106.79      102.26     15.97 o 
  -4   4   9        6.88        5.60      8.23 o 
  -3   4   9        1.97       13.50      8.73 o 
  -2   4   9        1.94        8.07      8.07 o 
  -1   4   9       20.25       34.91      8.56 o 
   0   4   9      160.04      174.06     15.81 o 
   1   4   9        9.42        9.88     10.21 o 
   2   4   9      117.43      108.35     16.30 o 
   3   4   9       89.71      118.07     13.67 o 
   4   4   9      142.42      119.39     19.10 o 
   5   4   9      125.36      128.28     18.11 o 
   6   4   9        6.85        7.74     11.86 o 
   7   4   9       27.46       25.85     12.35 o 
   8   4   9        4.32        3.46      9.72 o 
   9   4   9      101.33      106.71     20.75 o 
 -15   5   9        6.10       12.68     11.86 o 
 -14   5   9        2.26       24.04      9.72 o 
 -13   5   9       14.46       16.30     10.37 o 
 -12   5   9       16.25        9.39     13.83 o 
 -11   5   9       13.34       16.47      9.55 o 
 -10   5   9       28.65       33.26     12.19 o 
  -9   5   9       43.40       26.68     13.34 o 
  -8   5   9       10.07       20.42     11.36 o 
  -7   5   9      368.46      328.52     26.68 o 
  -6   5   9       34.00       24.87     13.34 o 
  -5   5   9       38.82       64.72     11.53 o 
  -4   5   9        1.40       14.16      8.23 o 
  -3   5   9      165.28      181.96     18.28 o 
  -2   5   9        0.36        0.00     10.04 o 
  -1   5   9       98.33       71.30     14.49 o 
   0   5   9       31.60       45.78     12.68 o 
   1   5   9       20.06       11.03     11.86 o 
   2   5   9        8.97       12.84     10.87 o 
   3   5   9        0.28        7.41     12.02 o 
   4   5   9        6.91        0.00     11.36 o 
   5   5   9        8.29       14.49     10.87 o 
   6   5   9       10.56       18.61     13.50 o 
   7   5   9       75.59       63.56     18.44 o 
 -13   6   9       11.19       10.87     13.34 o 
 -12   6   9       10.20        0.00     13.83 o 
 -11   6   9        1.07        0.00      9.06 o 
 -10   6   9        0.37        9.72     10.54 o 
  -9   6   9        1.75       11.03      9.55 o 
  -8   6   9       31.70       41.83     11.03 o 
  -7   6   9       96.21      101.60     17.95 o 
  -6   6   9       83.21       40.34     18.11 o 
  -5   6   9        8.18        0.00     13.01 o 
  -4   6   9       18.86       30.96     12.19 o 
  -3   6   9        0.42        0.00     10.70 o 
  -2   6   9        0.07       13.34      8.56 o 
  -1   6   9        4.57       16.63      6.26 o 
   0   6   9       13.77        1.48     11.36 o 
   1   6   9        2.64        3.13      9.72 o 
   2   6   9       26.52       35.40     12.35 o 
   3   6   9       15.36       43.31     10.21 o 
   4   6   9       22.49       29.31     11.86 o 
   5   6   9       32.06       19.76     13.01 o 
  -9   7   9        0.48        0.00     13.67 o 
  -8   7   9        0.86        5.27     11.86 o 
  -7   7   9        0.69       12.19     12.19 o 
  -6   7   9        6.96        8.56     11.03 o 
  -5   7   9        5.83        3.46     13.34 o 
  -4   7   9        9.07        0.00     12.51 o 
  -3   7   9       45.68       15.31     15.81 o 
  -2   7   9        0.03        0.00     12.02 o 
  -1   7   9        3.75        0.00     10.37 o 
   0   7   9       31.69       26.18     16.30 o 
   1   7   9       31.27        0.00     14.33 o 
 -18   0  10        5.89        0.00     11.20 o 
 -17   0  10       34.61       22.89     14.00 o 
 -16   0  10       64.98       61.26     13.34 o 
 -15   0  10      156.68      185.42     20.42 o 
 -14   0  10       14.73       14.82     10.87 o 
 -13   0  10      300.89      321.11     22.56 o 
 -12   0  10       50.20       45.78     13.34 o 
 -11   0  10      231.18       76.57     13.83 o 
 -10   0  10     2739.63     2815.71     60.43 o 
  -9   0  10       26.52       18.77     12.19 o 
  -8   0  10      194.29      190.52     15.64 o 
  -7   0  10       17.12       16.47      6.75 o 
  -6   0  10       51.64       69.49     12.35 o 
  -5   0  10      634.63      617.84     27.17 o 
  -4   0  10      454.49      464.37     23.05 o 
  -3   0  10      450.21      466.84     22.56 o 
  -2   0  10      385.98      398.83     21.08 o 
  -1   0  10        4.62        4.94      7.25 o 
   0   0  10      135.48      150.02     16.47 o 
   1   0  10     5299.51     6108.13     85.13 o 
   2   0  10     2254.66     2618.59     56.81 o 
   3   0  10      480.37      548.19     28.98 o 
   4   0  10       58.61       53.19     13.01 o 
   5   0  10       83.66       93.04     13.17 o 
   6   0  10      114.82      101.60     16.80 o 
   7   0  10      150.05      198.59     19.60 o 
   8   0  10      231.22      208.14     22.89 o 
   9   0  10      147.05      134.54     21.08 o 
  10   0  10       99.11      154.13     20.25 o 
 -18   1  10       11.48       12.35     13.01 o 
 -17   1  10       20.95       21.41     12.19 o 
 -16   1  10       37.65       44.79     13.50 o 
 -15   1  10       11.17       21.90     10.37 o 
 -14   1  10       11.96        9.55     11.20 o 
 -13   1  10        3.59        9.06      9.55 o 
 -12   1  10       71.68       78.22     13.34 o 
 -11   1  10       37.58       23.22     11.20 o 
 -10   1  10      224.74      236.63     21.57 o 
  -9   1  10      207.18      236.14     18.77 o 
  -8   1  10        0.61        0.00      7.74 o 
  -7   1  10       29.33       21.90      7.57 o 
  -6   1  10       10.22       11.69      8.56 o 
  -5   1  10      310.60      283.07     18.61 o 
  -4   1  10        4.28       15.31      6.09 o 
  -3   1  10      150.20      168.62     14.16 o 
  -2   1  10       53.09       21.57     10.37 o 
  -1   1  10       64.13       45.28     10.21 o 
   0   1  10        0.33        3.13      7.90 o 
   1   1  10       12.65       20.58     10.04 o 
   2   1  10      329.41      380.06     24.21 o 
   3   1  10     1609.95     1573.43     46.60 o 
   4   1  10     1203.85     1167.35     42.65 o 
   5   1  10       19.53       29.15     10.21 o 
   6   1  10       89.24      114.12     14.49 o 
   7   1  10      131.51      119.88     16.14 o 
   8   1  10        8.15        0.00     11.36 o 
   9   1  10        2.08        0.00     14.99 o 
  10   1  10        0.84        1.81     11.03 o 
 -18   2  10        0.44        5.43     12.02 o 
 -17   2  10       51.49       28.82     17.13 o 
 -16   2  10        8.84        0.00     12.51 o 
 -15   2  10        0.35        2.96      8.56 o 
 -14   2  10        4.12        8.56     11.03 o 
 -13   2  10       26.31       30.96     13.17 o 
 -12   2  10        0.44        1.32      8.89 o 
 -10   2  10      642.14      670.05     31.29 o 
  -9   2  10      436.13      464.37     27.17 o 
  -8   2  10      899.53      863.04     34.25 o 
  -7   2  10       54.36       57.63     11.20 o 
  -6   2  10        9.33        8.23      8.40 o 
  -5   2  10      109.39      105.72     12.84 o 
  -4   2  10      241.46      234.16     18.44 o 
  -3   2  10      630.80      649.79     27.99 o 
  -2   2  10      209.68      179.16     17.29 o 
  -1   2  10     1022.14      986.05     34.25 o 
   0   2  10      176.72      165.16     17.46 o 
   1   2  10       83.47       95.34     12.19 o 
   2   2  10       52.49       49.73     13.83 o 
   3   2  10      291.34      311.72     22.89 o 
   4   2  10      128.68      118.89     15.48 o 
   5   2  10      133.47      120.04     16.80 o 
   6   2  10       35.05       48.25     12.19 o 
   7   2  10       41.95       41.83     14.00 o 
   8   2  10       43.22       21.41     14.00 o 
   9   2  10       80.05      103.08     19.10 o 
 -17   3  10       12.87       24.87     14.00 o 
 -16   3  10        4.31        0.00     12.19 o 
 -15   3  10        6.28        3.13     11.20 o 
 -14   3  10        9.18       10.54      9.88 o 
 -13   3  10        0.09        8.56      9.22 o 
 -12   3  10        0.72        0.00      9.88 o 
 -11   3  10      168.76      202.87     18.61 o 
 -10   3  10      359.47      332.96     24.70 o 
  -9   3  10       27.26       45.61     10.37 o 
  -8   3  10      171.55      156.27     16.80 o 
  -7   3  10       35.45       10.21     14.33 o 
  -6   3  10       58.64       36.89     12.68 o 
  -5   3  10       20.79       10.04      7.90 o 
  -4   3  10       29.59       36.39     11.03 o 
  -3   3  10        9.13        0.00      9.72 o 
  -2   3  10      131.13      144.25     15.64 o 
  -1   3  10       10.01       19.60      7.90 o 
   0   3  10        8.39        2.31      8.40 o 
   1   3  10      114.96       99.13     15.15 o 
   2   3  10      186.02      181.80     19.60 o 
   3   3  10        0.02       12.02      6.92 o 
   4   3  10       25.63       26.51     11.36 o 
   5   3  10       36.35       27.83     10.21 o 
   6   3  10       23.42       33.92     11.20 o 
   7   3  10       19.71       29.31     12.68 o 
   8   3  10       18.89        0.00     15.64 o 
 -16   4  10        6.03        9.06     12.35 o 
 -15   4  10        5.06       12.02     11.20 o 
 -14   4  10        5.56        6.42     12.35 o 
 -13   4  10        0.54        0.00     12.35 o 
 -12   4  10        1.42        1.48     10.37 o 
 -11   4  10       38.42       39.69     12.84 o 
 -10   4  10        2.22        0.00      9.88 o 
  -9   4  10       99.23       87.44     16.47 o 
  -8   4  10      353.00      314.36     24.37 o 
  -7   4  10      311.82      359.31     24.54 o 
  -6   4  10        8.83       22.40      9.06 o 
  -5   4  10      260.97      253.59     20.09 o 
  -4   4  10       21.71       11.03     11.03 o 
  -3   4  10       11.38       13.50      9.06 o 
  -2   4  10        0.37        0.00      9.39 o 
  -1   4  10        2.49        3.79      9.55 o 
   0   4  10       85.85       86.12     14.33 o 
   1   4  10       13.44       13.50      9.72 o 
   2   4  10       16.22       19.43     10.37 o 
   3   4  10       26.41       15.97     11.69 o 
   4   4  10        7.69        0.00     11.03 o 
   5   4  10        2.75       30.13      7.90 o 
   6   4  10       36.35       38.20     14.66 o 
   7   4  10       25.25       47.26     13.17 o 
 -14   5  10        3.97        0.00     12.35 o 
 -13   5  10        1.13        0.00     10.70 o 
 -12   5  10        4.95        0.00     14.33 o 
 -11   5  10        2.66        0.00     12.19 o 
 -10   5  10        2.35        0.00     11.53 o 
  -9   5  10        0.39        0.00     11.69 o 
  -8   5  10        7.48       10.04     10.04 o 
  -7   5  10        1.01        2.80      9.39 o 
  -6   5  10        1.20        0.00      9.55 o 
  -5   5  10        2.80       11.03      8.56 o 
  -4   5  10       36.82       20.75     14.66 o 
  -3   5  10       13.67       36.06     10.37 o 
  -2   5  10       17.20        5.60     10.21 o 
  -1   5  10       17.86       17.13     12.68 o 
   0   5  10        0.21        0.00     14.00 o 
   1   5  10       47.45       37.38     16.14 o 
   2   5  10        4.85        6.09      9.06 o 
   3   5  10       10.10        0.00     12.35 o 
   4   5  10        4.66       19.93     10.04 o 
   5   5  10        3.79        3.46     12.19 o 
   6   5  10       13.97       18.11     13.01 o 
 -12   6  10       19.34        3.62     17.95 o 
 -11   6  10       10.43       12.35     13.67 o 
 -10   6  10        0.16        0.00     10.54 o 
  -9   6  10        8.11        3.29      9.39 o 
  -8   6  10        1.72       22.72      8.23 o 
  -7   6  10       23.63       43.14     12.02 o 
  -6   6  10        5.47       20.58     11.69 o 
  -5   6  10        0.64        7.90     12.68 o 
  -4   6  10        0.03        0.00     12.35 o 
  -3   6  10       29.35       18.94     13.34 o 
  -2   6  10       65.12       46.11     19.43 o 
  -1   6  10        1.35       30.63      9.06 o 
   0   6  10        9.26        6.59     12.51 o 
   1   6  10        0.50       15.15      8.73 o 
   2   6  10        4.68        0.00     11.03 o 
   3   6  10        0.08        0.00     15.48 o 
  -7   7  10        0.55        0.00     14.16 o 
  -6   7  10        0.80       10.87      9.88 o 
  -5   7  10        2.68        0.00     10.37 o 
  -4   7  10        1.86        0.00     14.33 o 
  -3   7  10       10.36        0.00     12.51 o 
  -2   7  10        0.71       12.68     11.86 o 
  -1   7  10        0.51        5.43     11.36 o 
 -18   1  11        3.01        9.06      9.72 o 
 -17   1  11        4.34        6.75      9.88 o 
 -16   1  11       11.76       25.69     12.84 o 
 -15   1  11       15.65       24.37     12.68 o 
 -14   1  11       58.75       61.92     12.84 o 
 -13   1  11       13.08        5.43     12.35 o 
 -12   1  11      672.74      677.29     34.25 o 
 -10   1  11      239.80      221.15     20.25 o 
  -9   1  11       11.13        5.76      9.22 o 
  -8   1  11       12.80       20.09      9.55 o 
  -7   1  11       16.09        5.43      8.89 o 
  -6   1  11       19.44       25.85      8.40 o 
  -5   1  11       73.59       69.66     11.03 o 
  -4   1  11      138.35      153.47     15.81 o 
  -3   1  11        0.19        4.28      7.74 o 
  -2   1  11        9.92       22.07      8.73 o 
  -1   1  11      166.67      161.71     18.11 o 
   0   1  11      236.39      279.94     21.57 o 
   1   1  11        5.91       16.96     10.37 o 
   2   1  11      266.03      276.65     22.56 o 
   3   1  11      102.60      108.52     15.81 o 
   4   1  11        0.75        6.92      8.23 o 
   5   1  11       29.97       36.72     11.53 o 
   6   1  11        4.04        0.00     10.70 o 
   7   1  11        2.51        6.59     11.86 o 
   8   1  11        2.07        5.27     12.35 o 
 -17   2  11       17.58        7.08     13.34 o 
 -16   2  11       11.48       11.69     12.35 o 
 -15   2  11        0.78       18.94      9.39 o 
 -14   2  11       10.01       17.95      9.72 o 
 -13   2  11        8.15        0.00     13.34 o 
 -12   2  11        0.51        5.43     12.35 o 
 -11   2  11      505.51      466.84     28.32 o 
 -10   2  11       46.86       51.21     14.00 o 
  -8   2  11       62.46        0.00     10.70 o 
  -7   2  11        2.56        6.92      8.40 o 
  -6   2  11        2.14        4.61      5.93 o 
  -5   2  11       15.01        6.75     10.70 o 
  -4   2  11       41.60       45.12     11.69 o 
  -3   2  11      295.12      236.63     18.44 o 
  -2   2  11        3.81       10.37      8.73 o 
  -1   2  11      122.05      114.78     15.15 o 
   0   2  11       85.85       82.83     13.83 o 
   1   2  11      649.93      643.04     31.95 o 
   2   2  11       38.44       14.49     13.17 o 
   3   2  11        1.91       11.03     10.21 o 
   4   2  11       11.28        1.48     11.20 o 
   5   2  11      126.45      116.92     19.27 o 
   6   2  11       85.34       81.68     17.29 o 
   7   2  11        0.30        8.40     10.87 o 
   8   2  11      141.42      157.43     21.74 o 
 -16   3  11        7.82       19.10     10.37 o 
 -15   3  11        0.71        1.65     10.87 o 
 -14   3  11       18.27       12.68     13.01 o 
 -13   3  11       10.06       13.50     13.01 o 
 -12   3  11       43.32       21.57     12.02 o 
 -11   3  11        3.37        6.92     11.20 o 
 -10   3  11        0.33        0.00     10.37 o 
  -9   3  11       10.19       18.11      9.72 o 
  -8   3  11        8.78        0.00     11.20 o 
  -7   3  11        4.57        0.00      9.88 o 
  -5   3  11      101.71      119.06     15.48 o 
  -4   3  11       65.90       68.01     15.31 o 
  -3   3  11      154.04      139.81     17.29 o 
  -2   3  11        1.48        0.00      8.73 o 
  -1   3  11        8.22       24.21     10.37 o 
   0   3  11      137.37      113.62     16.80 o 
   1   3  11      263.34      268.58     23.71 o 
   2   3  11       66.60       32.28     14.16 o 
   3   3  11        7.07        8.73      8.73 o 
   4   3  11        7.34        0.00     13.83 o 
   5   3  11        5.99       19.27     11.03 o 
   6   3  11        0.17        1.65      9.39 o 
   7   3  11       63.02       42.65     15.64 o 
 -15   4  11        3.77        8.89     11.36 o 
 -14   4  11        0.01        0.00     12.19 o 
 -13   4  11        4.65       16.14     11.03 o 
 -12   4  11       17.03       43.64     13.50 o 
 -11   4  11       26.20       22.56     13.01 o 
 -10   4  11       11.73        5.76     12.19 o 
  -9   4  11       33.98       39.52     12.35 o 
  -8   4  11       21.45       27.66      9.72 o 
  -7   4  11        1.27       19.10      8.40 o 
  -6   4  11       28.46        6.75     12.19 o 
  -5   4  11       45.11       41.50     14.00 o 
  -4   4  11       28.40       20.09     12.51 o 
  -3   4  11      126.86      105.06     18.44 o 
  -2   4  11       32.83       38.20     14.49 o 
  -1   4  11      321.87      313.04     24.87 o 
   0   4  11        3.81        0.00     10.54 o 
   1   4  11       11.40       29.31     10.37 o 
   2   4  11       29.74       19.76     12.51 o 
   3   4  11      106.20      119.88     18.44 o 
   4   4  11        1.74        0.00     14.00 o 
   5   4  11        3.20       15.48     12.35 o 
   6   4  11       92.17       77.40     19.27 o 
 -13   5  11        0.21        0.00     13.67 o 
 -12   5  11        9.23       28.98     11.69 o 
 -11   5  11       12.49        8.23     10.54 o 
 -10   5  11        0.83        0.00     13.50 o 
  -9   5  11        4.96        0.00     12.02 o 
  -8   5  11       16.38        0.00     11.86 o 
  -7   5  11        3.76       15.15      8.89 o 
  -6   5  11        9.13       19.43     10.54 o 
  -5   5  11       57.46       44.63     15.48 o 
  -4   5  11       36.95       38.70     13.34 o 
  -3   5  11        4.53       51.05     16.63 o 
  -2   5  11       16.55       36.39      9.88 o 
  -1   5  11       20.69       33.92     11.20 o 
   0   5  11       22.17       33.10     11.86 o 
   1   5  11       19.11       22.72     12.19 o 
   2   5  11        8.22        0.00     12.68 o 
   3   5  11       26.65       17.29     13.83 o 
   4   5  11       24.05       35.90     12.68 o 
 -10   6  11       16.75       25.03     12.68 o 
  -9   6  11        6.75       12.19      9.72 o 
  -8   6  11        1.48       13.67      7.74 o 
  -7   6  11       18.53        5.10     13.50 o 
  -6   6  11       10.24        6.75     12.19 o 
  -5   6  11        6.71       28.49     10.70 o 
  -4   6  11       13.66       16.80     12.68 o 
  -3   6  11        0.31        5.10      9.72 o 
  -2   6  11        0.08       10.21     10.21 o 
  -1   6  11      104.53       63.89     18.94 o 
   0   6  11       13.90        0.00     13.50 o 
   1   6  11        0.03       17.95     11.36 o 
 -17   0  12        1.89        0.00     12.51 o 
 -16   0  12        0.23        0.00     12.19 o 
 -15   0  12        0.48        0.00     10.54 o 
 -14   0  12        6.05       10.54     11.20 o 
 -13   0  12        0.46        0.00     13.34 o 
 -12   0  12      387.20      332.96     27.66 o 
 -11   0  12     1404.83     1442.85     49.57 o 
 -10   0  12     1533.06     1672.89     51.54 o 
  -9   0  12      150.84      168.62     19.60 o 
  -8   0  12        0.52        6.09      7.25 o 
  -7   0  12       18.14       20.25      9.55 o 
  -6   0  12       36.98       40.01     10.70 o 
  -5   0  12      164.48      186.74     17.62 o 
  -4   0  12        3.45       13.01     10.37 o 
  -3   0  12       71.98       83.49     13.34 o 
  -2   0  12      127.60      116.75     16.30 o 
  -1   0  12       43.20       51.05     12.84 o 
   0   0  12      301.36      314.85     23.05 o 
   1   0  12      150.86      205.18     19.76 o 
   2   0  12       26.70       60.93     12.84 o 
   3   0  12        5.31       11.53      9.55 o 
   4   0  12      481.54      551.81     32.77 o 
   5   0  12      171.54      175.87     21.24 o 
   6   0  12       16.45        8.40     14.82 o 
   7   0  12      112.29      154.63     21.08 o 
 -17   1  12        3.01        0.00     12.35 o 
 -16   1  12        6.31       10.04      9.22 o 
 -15   1  12        0.00        1.65     11.20 o 
 -14   1  12        5.54       21.24     10.04 o 
 -13   1  12      458.86      430.45     30.46 o 
 -12   1  12        7.29       15.31     11.20 o 
 -11   1  12        2.90        0.00     10.21 o 
 -10   1  12        1.70        0.00     11.20 o 
  -9   1  12       24.38       31.45      8.73 o 
  -8   1  12        8.09        3.62     11.03 o 
  -7   1  12       10.04        3.62     10.04 o 
  -6   1  12       34.65       23.88     11.53 o 
  -5   1  12        9.30       14.33      8.73 o 
  -4   1  12      160.79      137.66     16.30 o 
  -3   1  12        2.25        1.15      9.06 o 
  -2   1  12      245.21      229.39     21.08 o 
  -1   1  12      394.22      394.22     25.85 o 
   0   1  12       40.51       35.07     11.36 o 
   1   1  12      132.80      153.80     18.77 o 
   2   1  12      340.97      330.00     24.37 o 
   3   1  12      132.56      118.73     17.78 o 
   4   1  12      106.57       98.31     16.30 o 
   5   1  12       15.84        1.65     13.83 o 
   6   1  12       19.80       22.07     15.15 o 
   7   1  12       94.23      132.72     20.75 o 
 -17   2  12        0.22        3.62     12.84 o 
 -16   2  12        2.52        8.73     11.86 o 
 -15   2  12        1.15        0.00     13.34 o 
 -14   2  12       53.74       80.36     14.16 o 
 -13   2  12       58.29       79.87     15.97 o 
 -12   2  12       63.15       49.07     16.80 o 
 -11   2  12      235.06      258.86     23.38 o 
 -10   2  12        2.60        0.00     11.03 o 
  -9   2  12      143.95      151.83     17.46 o 
  -8   2  12      116.13      108.85     14.82 o 
  -7   2  12       97.01       92.05     15.48 o 
  -6   2  12       50.40       55.00     12.35 o 
  -5   2  12       15.40        1.32     10.21 o 
  -4   2  12      171.63      139.97     16.47 o 
  -3   2  12        4.97       10.04      8.40 o 
  -2   2  12      104.55       86.12     15.81 o 
  -1   2  12       11.10       25.03     10.21 o 
   0   2  12      274.43      293.77     22.56 o 
   1   2  12       62.37       74.27     13.17 o 
   2   2  12      425.01      436.54     30.46 o 
   3   2  12       36.39       30.30     14.49 o 
   4   2  12       16.20        7.90     14.00 o 
   5   2  12       44.41       55.00     11.20 o 
   6   2  12        3.32        8.73     10.37 o 
 -16   3  12        1.38        0.00     10.04 o 
 -15   3  12       46.11       24.21     16.14 o 
 -14   3  12        6.28        0.00     14.66 o 
 -13   3  12       37.46       50.88     14.66 o 
 -12   3  12        1.22       28.98     10.70 o 
 -11   3  12        2.20        1.48      9.72 o 
 -10   3  12        1.55       11.53     12.35 o 
  -9   3  12       15.91       23.71     10.21 o 
  -8   3  12        1.13        6.92      8.73 o 
  -7   3  12        0.02        0.00      7.74 o 
  -6   3  12        1.37       13.34      9.06 o 
  -5   3  12        4.46        0.00      9.39 o 
  -4   3  12       94.66       53.52     14.49 o 
  -3   3  12       46.50       48.58     11.53 o 
  -2   3  12       70.87       31.45     14.16 o 
  -1   3  12       21.54       26.68      9.88 o 
   0   3  12       81.90       87.77     15.81 o 
   1   3  12      167.51      124.82     19.93 o 
   2   3  12      140.33      138.49     22.07 o 
   3   3  12      120.71      112.14     19.93 o 
   4   3  12        0.93        0.00     10.70 o 
   5   3  12        9.93       24.54     12.35 o 
 -14   4  12        5.68       15.97     11.86 o 
 -13   4  12       35.85       44.30     13.50 o 
 -12   4  12       26.74       26.35     13.17 o 
 -11   4  12       15.11       12.68     13.17 o 
 -10   4  12        0.23        1.48     10.21 o 
  -9   4  12       15.01       10.54     11.20 o 
  -8   4  12        2.81       13.34      9.22 o 
  -7   4  12        5.43        0.00     11.86 o 
  -6   4  12       10.11       10.21     10.87 o 
  -5   4  12       72.86       52.20     12.35 o 
  -4   4  12       77.32       48.08     14.49 o 
  -3   4  12       35.98       30.79     12.19 o 
  -2   4  12      421.97      373.97     28.49 o 
  -1   4  12       61.00       60.76     15.64 o 
   0   4  12       51.67       26.51     15.64 o 
   1   4  12       31.00       40.01     13.17 o 
   2   4  12       27.99       29.81     14.00 o 
   3   4  12        0.01       17.13     12.35 o 
   4   4  12       35.74       28.65     16.80 o 
 -12   5  12        1.03        5.43     11.20 o 
 -11   5  12        0.00        0.00     12.02 o 
 -10   5  12        0.00        3.46     12.68 o 
  -9   5  12       35.70       44.96     12.51 o 
  -8   5  12        0.68        0.00     12.51 o 
  -7   5  12        0.00        0.00     12.19 o 
  -6   5  12       10.88       11.20     11.86 o 
  -5   5  12        2.73        0.00     12.35 o 
  -4   5  12        6.35        0.00     13.34 o 
  -3   5  12        2.89        0.00     11.86 o 
  -2   5  12        9.82       11.53     11.53 o 
  -1   5  12        4.38       31.78     10.21 o 
   0   5  12       38.62       27.34     16.47 o 
   1   5  12        7.55       43.80     10.70 o 
   2   5  12        0.06       18.11     11.36 o 
  -8   6  12       40.64       40.01     13.83 o 
  -7   6  12        2.11        3.62     11.03 o 
  -6   6  12       22.89       35.73     12.68 o 
  -5   6  12        1.81       21.41     10.70 o 
  -4   6  12        1.44        8.89     13.01 o 
  -3   6  12        2.67        0.00     14.16 o 
  -2   6  12        7.26        0.00     11.53 o 
 -16   1  13        5.62        8.89     13.50 o 
 -15   1  13        0.08        0.00      8.23 o 
 -14   1  13       63.45       56.65     15.31 o 
 -13   1  13       20.83       48.08     14.33 o 
 -12   1  13        9.53       19.43     14.66 o 
 -11   1  13       70.34       95.34     15.48 o 
 -10   1  13       17.52        5.60     11.20 o 
  -9   1  13       10.75       12.35      8.56 o 
  -8   1  13        7.14        0.00     11.36 o 
  -7   1  13       10.23       26.68      9.88 o 
  -6   1  13       52.26       66.03     12.19 o 
  -5   1  13       24.51       37.05     10.04 o 
  -4   1  13        0.26        0.00     11.36 o 
  -3   1  13       35.20       40.34     10.87 o 
  -2   1  13        3.99        2.80     11.36 o 
  -1   1  13       54.90       54.84     14.33 o 
   0   1  13       80.21       91.06     15.64 o 
   1   1  13        2.47        0.00     11.03 o 
   2   1  13        4.47        7.74     11.36 o 
   3   1  13       71.39       48.58     13.17 o 
   4   1  13        0.10       10.21     11.03 o 
   5   1  13        9.31        0.00     15.64 o 
 -16   2  13        6.77        7.25     13.83 o 
 -15   2  13       18.77       22.56     10.54 o 
 -14   2  13       48.77       28.32     15.15 o 
 -13   2  13       11.32       19.27     13.01 o 
 -12   2  13      248.56      275.00     23.22 o 
 -11   2  13       81.88       91.23     19.10 o 
 -10   2  13        1.51        4.45     12.02 o 
  -9   2  13        4.38        7.08      8.40 o 
  -8   2  13        1.84       11.20      9.22 o 
  -7   2  13       11.49       15.15      9.39 o 
  -6   2  13       11.92        6.92      8.73 o 
  -5   2  13        8.91        2.80     11.86 o 
  -4   2  13      119.28       93.86     16.96 o 
  -3   2  13       38.09       32.11     11.86 o 
  -2   2  13       55.52       46.93     11.86 o 
  -1   2  13       28.15       23.22     11.69 o 
   0   2  13      232.42      248.65     24.21 o 
   1   2  13       43.89       30.96     14.33 o 
   2   2  13        0.13       17.62      9.55 o 
   3   2  13       13.24        6.75     14.00 o 
   4   2  13        8.04        0.00     14.33 o 
   5   2  13        5.37       10.87     11.86 o 
 -15   3  13        8.73        9.06     15.31 o 
 -14   3  13       41.15       49.07     15.81 o 
 -13   3  13       33.51       25.36     12.68 o 
 -12   3  13        2.31        0.00     13.01 o 
 -11   3  13       35.32       45.78     12.68 o 
 -10   3  13        7.12       13.83     11.03 o 
  -9   3  13       34.92       28.65     13.34 o 
  -8   3  13       11.47        1.48      9.72 o 
  -7   3  13        0.42        0.00     10.04 o 
  -6   3  13      128.31       69.99     15.48 o 
  -5   3  13        2.38       10.21     11.36 o 
  -4   3  13       19.26        0.00     11.69 o 
  -3   3  13       19.14        0.00     15.15 o 
  -2   3  13       96.24       90.40     17.78 o 
  -1   3  13        7.42        3.13     10.87 o 
   0   3  13       54.09       63.23     15.81 o 
   1   3  13      195.00      164.67     23.55 o 
   2   3  13       31.04       30.30     11.69 o 
   3   3  13        4.77       26.35     13.17 o 
   4   3  13       64.94      100.28     17.46 o 
 -13   4  13       20.89       39.69     13.01 o 
 -12   4  13       13.19        3.46     14.99 o 
 -11   4  13        0.62        0.00     10.70 o 
 -10   4  13       13.16        6.59     13.83 o 
  -9   4  13        1.03       22.72      9.22 o 
  -8   4  13        0.28        6.42     10.04 o 
  -7   4  13        0.10        9.55      9.55 o 
  -6   4  13        0.17        0.00     10.87 o 
  -5   4  13        3.69        0.00     12.68 o 
  -4   4  13        0.41        6.26     10.70 o 
  -3   4  13        3.11        0.00     13.34 o 
  -2   4  13       24.73       66.69     13.67 o 
  -1   4  13       33.46       36.39     13.34 o 
   0   4  13       32.89       23.71     15.15 o 
   1   4  13       70.76       87.28     18.28 o 
   2   4  13       87.37      111.81     20.91 o 
 -10   5  13       18.41        0.00     14.82 o 
  -9   5  13        0.06        0.00     12.84 o 
  -8   5  13        9.15       17.46     10.21 o 
  -7   5  13       27.08       36.39     14.99 o 
  -6   5  13       15.67        0.00     13.83 o 
  -5   5  13        4.57        1.65     10.54 o 
  -4   5  13       62.78       41.66     16.96 o 
  -3   5  13       87.87      103.25     17.62 o 
  -2   5  13       15.28        7.08     12.02 o 
  -1   5  13       23.37       54.18     11.69 o 
 -15   0  14       16.50       12.35     15.15 o 
 -14   0  14        0.04        0.00     13.67 o 
 -13   0  14        5.86        0.00     13.50 o 
 -12   0  14       30.40       20.58     13.50 o 
 -11   0  14       24.05       12.35     12.19 o 
 -10   0  14       37.51       19.60     11.69 o 
  -9   0  14       25.78       36.89     11.03 o 
  -8   0  14      128.41      148.53     19.27 o 
  -7   0  14      142.06      125.48     15.64 o 
  -6   0  14       99.39      100.78     15.97 o 
  -5   0  14      237.48      276.98     23.71 o 
  -4   0  14       72.03       71.30     15.97 o 
  -3   0  14        1.20       23.55     10.04 o 
  -2   0  14        8.34        9.06     12.19 o 
  -1   0  14      137.61      160.06     22.72 o 
   0   0  14       40.18       53.85     14.33 o 
   1   0  14      101.26      148.86     20.09 o 
   2   0  14       25.76       37.38     15.31 o 
   3   0  14       73.25       38.86     17.62 o 
 -15   1  14        8.56       26.84     11.20 o 
 -14   1  14       31.48       30.96     12.68 o 
 -13   1  14        0.65        0.00     10.54 o 
 -12   1  14        2.00        3.29     12.02 o 
 -11   1  14       10.88        0.00     12.68 o 
 -10   1  14        2.73       10.70     10.04 o 
  -9   1  14       10.68       16.47     10.21 o 
  -8   1  14       12.36        5.93     11.20 o 
  -7   1  14      164.26      147.54     18.11 o 
  -6   1  14        7.56       10.21     10.21 o 
  -5   1  14      221.42      202.87     22.40 o 
  -4   1  14        7.77        5.93     12.84 o 
  -3   1  14       13.68       17.95     11.03 o 
  -2   1  14        0.03        9.06      9.88 o 
  -1   1  14        0.98        6.26      9.06 o 
   0   1  14        0.40       12.84      9.06 o 
   1   1  14      136.01      137.17     20.91 o 
   2   1  14        0.64       15.48     10.70 o 
   3   1  14       30.37       21.41     15.81 o 
 -14   2  14        4.06        0.00     12.35 o 
 -13   2  14        0.67        0.00     12.84 o 
 -12   2  14      109.97      135.85     20.09 o 
 -11   2  14      223.20      214.24     24.70 o 
 -10   2  14        0.84        0.00     12.02 o 
  -9   2  14        6.15        0.00      9.72 o 
  -8   2  14        2.75        0.00     11.36 o 
  -7   2  14        5.18        6.09      9.55 o 
  -6   2  14        7.81        1.48     11.86 o 
  -5   2  14        0.66        0.00     10.37 o 
  -4   2  14       63.99       67.02     13.17 o 
  -3   2  14       18.91       30.79      8.73 o 
  -2   2  14        0.75       11.03      9.55 o 
  -1   2  14        5.62       24.04      9.22 o 
   0   2  14       14.58       23.05     15.31 o 
   1   2  14       66.79       81.68     18.61 o 
   2   2  14        2.16        0.00     13.34 o 
 -13   3  14        0.84        0.00     14.49 o 
 -12   3  14       50.02       67.84     15.64 o 
 -11   3  14        5.06       22.07     10.37 o 
 -10   3  14        3.39        0.00     11.53 o 
  -9   3  14        1.96        3.29     11.53 o 
  -8   3  14        1.32        0.00     10.37 o 
  -7   3  14        8.55        3.13     12.51 o 
  -6   3  14       13.22       14.33      9.88 o 
  -5   3  14       16.16       30.30     12.51 o 
  -4   3  14       41.20       46.60     13.01 o 
  -3   3  14      114.12      126.80     18.28 o 
  -2   3  14        5.82       14.82     13.67 o 
  -1   3  14       52.53       20.25     18.44 o 
   0   3  14       34.70       17.29     16.30 o 
   1   3  14       69.23       69.66     14.16 o 
 -11   4  14       20.67       18.11     14.49 o 
 -10   4  14       11.07       37.22     14.66 o 
  -9   4  14       24.64       22.72     13.01 o 
  -8   4  14        0.00       17.29      9.06 o 
  -7   4  14        4.98       12.02     14.00 o 
  -6   4  14        0.02        0.00     12.02 o 
  -5   4  14        5.85       22.23     10.37 o 
  -4   4  14        7.64        8.56     10.21 o 
  -3   4  14       44.16       36.56     17.29 o 
  -2   4  14        9.21        0.00     14.16 o 
  -1   4  14       15.93        0.00     15.15 o 
 -13   1  15       31.81       14.16     12.51 o 
 -12   1  15       52.37       81.18     14.49 o 
 -11   1  15        4.84       16.80     13.50 o 
 -10   1  15        9.04        0.00     13.50 o 
  -9   1  15        1.07        0.00     13.34 o 
  -8   1  15        1.42       28.98     10.37 o 
  -7   1  15        7.98        0.00     11.69 o 
  -6   1  15       26.33       30.46     13.67 o 
  -5   1  15        1.54       22.56      9.88 o 
  -4   1  15        2.77        4.94     10.21 o 
  -3   1  15       38.82       49.40     14.00 o 
  -2   1  15       15.28       28.49     15.31 o 
  -1   1  15       16.82       36.06     13.67 o 
   0   1  15        5.96       15.81     14.00 o 
   1   1  15        2.07        0.00     14.49 o 
 -12   2  15        0.85        0.00      9.72 o 
 -11   2  15        5.58        1.65     12.19 o 
 -10   2  15        2.48        5.10     11.36 o 
  -9   2  15       10.68        0.00     13.34 o 
  -8   2  15       34.49       28.16     14.66 o 
  -7   2  15       57.34       54.51     13.67 o 
  -6   2  15       34.67       39.52     14.00 o 
  -5   2  15        5.15        6.59     12.68 o 
  -4   2  15        6.80       33.43      8.56 o 
  -3   2  15        7.99        0.00     13.34 o 
  -2   2  15        6.14        0.00     14.16 o 
  -1   2  15        5.84        8.89     14.16 o 
   0   2  15        0.08        3.62     12.02 o 
 -11   3  15        6.45        5.43     12.19 o 
 -10   3  15        0.19        0.00     11.53 o 
  -9   3  15        0.42        0.00     14.82 o 
  -8   3  15        0.01        3.46     13.01 o 
  -7   3  15       11.29       29.48     11.86 o 
  -6   3  15       29.80       26.02     13.01 o 
  -5   3  15       19.06        3.46     14.33 o 
  -4   3  15        1.12        0.00     14.99 o 
  -3   3  15        1.27        0.00     14.49 o 
  -2   3  15        6.74        0.00     10.70 o 
 -11   0  16        3.33        0.00     10.87 o 
 -10   0  16        1.15       15.97      9.22 o 
  -9   0  16        4.69        0.00     12.02 o 
  -8   0  16      146.77      104.40     20.91 o 
  -7   0  16        4.75       13.83     10.70 o 
  -6   0  16        7.59        0.00     11.86 o 
  -5   0  16       14.69       45.45     11.53 o 
  -4   0  16        1.30       15.81     11.03 o 
  -3   0  16        0.80        5.43     13.50 o 
 -11   1  16        5.85        0.00     12.19 o 
 -10   1  16        3.41        8.89     11.53 o 
  -9   1  16       22.01       30.13     15.48 o 
  -8   1  16       26.29       12.35     13.67 o 
  -7   1  16        0.30        0.00     13.01 o 
  -6   1  16       14.73        0.00     12.02 o 
  -5   1  16        4.12        7.08     10.21 o 
  -4   1  16        1.66        0.00     14.33 o 
  -3   1  16       34.04       39.85     16.96 o 
  -9   2  16        0.10        0.00     11.53 o 
  -8   2  16        1.15        1.81     14.16 o 
  -7   2  16       20.02       30.63     16.96 o 
  -6   2  16        2.98        1.81     12.68 o 
  -5   2  16        6.84        9.06     13.17 o 
                                                 
